# Supplementary material for: Oncogenic Serine 45-Deleted β-Catenin Remains Susceptible to Wnt Stimulation and APC Regulation in Human Colonocytes
Source: Cancers (Basel). 2020 Jul 30;12(8):2114. doi: 10.3390/cancers12082114 (PMC7464804; doi:10.3390/cancers12082114)
Supplement: Supplementary file 1 [file cancers-12-02114-s001.zip]

Archive with 2 entries (2 files):
- cancers-848197 Supplementary Data Files Parker Rudeen Neufeld 11july20.xlsx
- cancers-848197 supplementary.docx
