# Supplementary material for: Oncogenic Serine 45-Deleted β-Catenin Remains Susceptible to Wnt Stimulation and APC Regulation in Human Colonocytes
Source: Cancers (Basel). 2020 Jul 30;12(8):2114. doi: 10.3390/cancers12082114 (PMC7464804; doi:10.3390/cancers12082114)
Supplement: Supplementary file 1 [file cancers-12-02114-s001.zip › cancers-848197 Supplementary Data Files Parker Rudeen Neufeld 11july20.xlsx]

## Sheet: Mutational Analysis
Mutations analyzed from cBioPortal including data from: MSKCC, TCGA, DFCI, and Genentech
	Mutation Frequency Among Patients
	CTNNB1	APC	Axin1	Axin2
Patients Affected	160	1620	70	150
% Patients	0.0688468	0.697074	0.0301205	0.0645439
Total Patients	2324	Total Samples		2359
	Number of Mutations for β-cat Destruction Complex Members
	CTNNB1	APC	Axin1	Axin2
Missense	131	223	56	68
Truncating	32	2324	23	85
Inframe	7	3	0	3
Other	6	8	0	0
Total Mutations	176	2558	79	156
Mutual Exclusivity
A	B	Neither	A Not B	B Not A	Both	Log2 Odds Ratio	p-Value	q-Value	Tendency
AXIN1	AXIN2	2158	48	129	22	2.939	<0.001	<0.001	Co-occurrence
CTNNB1	APC	632	86	1562	77	-1.465	<0.001	<0.001	Mutual exclusivity
APC	AXIN2	652	1554	66	85	-0.888	<0.001	<0.001	Mutual exclusivity
CTNNB1	AXIN1	2136	151	58	12	1.549	0.002	0.004	Co-occurrence
APC	AXIN1	688	1599	30	40	-0.802	0.017	0.021	Mutual exclusivity
CTNNB1	AXIN2	2060	146	134	17	0.84	0.028	0.028	Co-occurrence

## Sheet: Ctnnb1_Mutations
Study	Sample ID	Cancer Type	Protein Change	Annotation	Functional Impact	Mutation Type	Variant Type	Copy #	COSMIC	MS	VS	Center	Chromosome	Start Pos	End Pos	Ref	Var	HGVSg	HGVSc	Allele Freq (T)	Allele Freq (N)	Variant Reads	Ref Reads	Variant Reads (Normal)	Ref Reads (Normal)	# Mut in Sample	Exon	gnomAD	ClinVar ID	dbSNP
Colorectal Adenocarcinoma (DFCI, Cell Reports 2016)	coadread_dfci_2016_3144	Colorectal Adenocarcinoma	A152E	OncoKB: Unknown, level NA;CIViC: NA;MyCancerGenome: not present;CancerHotspot: no;3DHotspot: no	MutationAssessor: impact: medium, score: 2.735;SIFT: impact: deleterious, score: 0;Polyphen-2: impact: probably_damaging, score: 0.99	Missense_Mutation	SNP			NA	NA	dfci.harvard.edu	3	41266658	41266658	C	A	3:g.41266658C>A	ENST00000349496.5:c.455C>A							68	2020-04-15
Colorectal Adenocarcinoma (DFCI, Cell Reports 2016)	coadread_dfci_2016_2944	Colorectal Adenocarcinoma	A392V	OncoKB: Unknown, level NA;CIViC: NA;MyCancerGenome: not present;CancerHotspot: no;3DHotspot: no	MutationAssessor: impact: medium, score: 2.765;SIFT: impact: deleterious, score: 0;Polyphen-2: impact: possibly_damaging, score: 0.508	Missense_Mutation	SNP			NA	NA	dfci.harvard.edu	3	41274925	41274925	C	T	3:g.41274925C>T	ENST00000349496.5:c.1175C>T							812	2020-08-15
Colorectal Adenocarcinoma (DFCI, Cell Reports 2016)	coadread_dfci_2016_3080	Colorectal Adenocarcinoma	A543V	OncoKB: Unknown, level NA;CIViC: NA;MyCancerGenome: not present;CancerHotspot: no;3DHotspot: no	MutationAssessor: impact: medium, score: 3.35;SIFT: impact: deleterious, score: 0;Polyphen-2: impact: possibly_damaging, score: 0.692	Missense_Mutation	SNP			NA	NA	dfci.harvard.edu	3	41275733	41275733	C	T	3:g.41275733C>T	ENST00000349496.5:c.1628C>T							1340	2020-10-15
Colorectal Adenocarcinoma (DFCI, Cell Reports 2016)	coadread_dfci_2016_2641	Colorectal Adenocarcinoma	C419R	OncoKB: Unknown, level NA;CIViC: NA;MyCancerGenome: not present;CancerHotspot: no;3DHotspot: no	MutationAssessor: impact: medium, score: 2.96;SIFT: impact: deleterious, score: 0;Polyphen-2: impact: probably_damaging, score: 1	Missense_Mutation	SNP			NA	NA	dfci.harvard.edu	3	41275089	41275089	T	C	3:g.41275089T>C	ENST00000349496.5:c.1255T>C							924	2020-09-15
Colorectal Adenocarcinoma (DFCI, Cell Reports 2016)	coadread_dfci_2016_280091	Colorectal Adenocarcinoma	C419Y	OncoKB: Unknown, level NA;CIViC: NA;MyCancerGenome: not present;CancerHotspot: no;3DHotspot: no	MutationAssessor: impact: medium, score: 2.96;SIFT: impact: deleterious, score: 0;Polyphen-2: impact: probably_damaging, score: 0.998	Missense_Mutation	SNP			NA	NA	dfci.harvard.edu	3	41275090	41275090	G	A	3:g.41275090G>A	ENST00000349496.5:c.1256G>A							1069	2020-09-15
Colorectal Adenocarcinoma (DFCI, Cell Reports 2016)	coadread_dfci_2016_4430	Colorectal Adenocarcinoma	D162V	OncoKB: Unknown, level NA;CIViC: NA;MyCancerGenome: not present;CancerHotspot: no;3DHotspot: no	MutationAssessor: impact: medium, score: 2.71;SIFT: impact: deleterious, score: 0;Polyphen-2: impact: probably_damaging, score: 0.912	Missense_Mutation	SNP		1	NA	NA	dfci.harvard.edu	3	41266688	41266688	A	T	3:g.41266688A>T	ENST00000349496.5:c.485A>T							785	2020-04-15
Colorectal Adenocarcinoma (DFCI, Cell Reports 2016)	coadread_dfci_2016_1184	Colorectal Adenocarcinoma	D164N	OncoKB: Unknown, level NA;CIViC: NA;MyCancerGenome: not present;CancerHotspot: no;3DHotspot: no	MutationAssessor: impact: medium, score: 2.395;SIFT: impact: deleterious, score: 0.03;Polyphen-2: impact: possibly_damaging, score: 0.643	Missense_Mutation	SNP			NA	NA	dfci.harvard.edu	3	41266693	41266693	G	A	3:g.41266693G>A	ENST00000349496.5:c.490G>A							68	2020-04-15
Colorectal Adenocarcinoma (DFCI, Cell Reports 2016)	coadread_dfci_2016_116	Colorectal Adenocarcinoma	E334K	OncoKB: Unknown, level NA;CIViC: NA;MyCancerGenome: not present;CancerHotspot: no;3DHotspot: no	MutationAssessor: impact: medium, score: 2.91;SIFT: impact: deleterious, score: 0;Polyphen-2: impact: probably_damaging, score: 0.96	Missense_Mutation	SNP		2	NA	NA	dfci.harvard.edu	3	41268762	41268762	G	A	3:g.41268762G>A	ENST00000349496.5:c.1000G>A							4474	2020-07-15			rs1245266458
Colorectal Adenocarcinoma (DFCI, Cell Reports 2016)	coadread_dfci_2016_291403	Colorectal Adenocarcinoma	K335T	OncoKB: Likely Oncogenic, level NA;CIViC: NA;MyCancerGenome: not present;CancerHotspot: yes;3DHotspot: no	MutationAssessor: impact: medium, score: 2.905;SIFT: impact: deleterious, score: 0;Polyphen-2: impact: probably_damaging, score: 0.984	Missense_Mutation	SNP		15	NA	NA	dfci.harvard.edu	3	41268766	41268766	A	C	3:g.41268766A>C	ENST00000349496.5:c.1004A>C							194	2020-07-15
Colorectal Adenocarcinoma (DFCI, Cell Reports 2016)	coadread_dfci_2016_3680	Colorectal Adenocarcinoma	L640Q	OncoKB: Unknown, level NA;CIViC: NA;MyCancerGenome: not present;CancerHotspot: no;3DHotspot: no	MutationAssessor: impact: medium, score: 2.67;SIFT: impact: deleterious, score: 0;Polyphen-2: impact: probably_damaging, score: 0.995	Missense_Mutation	SNP			NA	NA	dfci.harvard.edu	3	41277955	41277955	T	A	3:g.41277955T>A	ENST00000349496.5:c.1919T>A							170	2020-12-15
Colorectal Adenocarcinoma (DFCI, Cell Reports 2016)	coadread_dfci_2016_2214	Colorectal Adenocarcinoma	P521S	OncoKB: Unknown, level NA;CIViC: NA;MyCancerGenome: not present;CancerHotspot: no;3DHotspot: no	MutationAssessor: impact: low, score: 1.935;SIFT: impact: tolerated, score: 0.24;Polyphen-2: impact: benign, score: 0.05	Missense_Mutation	SNP			NA	NA	dfci.harvard.edu	3	41275666	41275666	C	T	3:g.41275666C>T	ENST00000349496.5:c.1561C>T							131	2020-10-15			rs774271551
Colorectal Adenocarcinoma (DFCI, Cell Reports 2016)	coadread_dfci_2016_2455	Colorectal Adenocarcinoma	Q85*	OncoKB: Unknown, level NA;CIViC: NA;MyCancerGenome: not present;CancerHotspot: no;3DHotspot: no	MutationAssessor: NA;SIFT: NA;Polyphen-2: NA	Nonsense_Mutation	SNP			NA	NA	dfci.harvard.edu	3	41266456	41266456	C	T	3:g.41266456C>T	ENST00000349496.5:c.253C>T							122	2020-04-15
Colorectal Adenocarcinoma (DFCI, Cell Reports 2016)	coadread_dfci_2016_2944	Colorectal Adenocarcinoma	R190H	OncoKB: Unknown, level NA;CIViC: NA;MyCancerGenome: not present;CancerHotspot: no;3DHotspot: no	MutationAssessor: impact: neutral, score: 0.69;SIFT: impact: deleterious, score: 0.01;Polyphen-2: impact: benign, score: 0.014	Missense_Mutation	SNP			NA	NA	dfci.harvard.edu	3	41266898	41266898	G	A	3:g.41266898G>A	ENST00000349496.5:c.569G>A							812	2020-05-15	7.97817e-06		rs1172941347
Colorectal Adenocarcinoma (DFCI, Cell Reports 2016)	coadread_dfci_2016_2271	Colorectal Adenocarcinoma	R376H	OncoKB: Unknown, level NA;CIViC: NA;MyCancerGenome: not present;CancerHotspot: no;3DHotspot: no	MutationAssessor: impact: medium, score: 3.09;SIFT: impact: deleterious, score: 0;Polyphen-2: impact: probably_damaging, score: 0.995	Missense_Mutation	SNP		1	NA	NA	dfci.harvard.edu	3	41274877	41274877	G	A	3:g.41274877G>A	ENST00000349496.5:c.1127G>A							101	2020-08-15
Colorectal Adenocarcinoma (DFCI, Cell Reports 2016)	coadread_dfci_2016_280091	Colorectal Adenocarcinoma	R386M	OncoKB: Unknown, level NA;CIViC: NA;MyCancerGenome: not present;CancerHotspot: no;3DHotspot: no	MutationAssessor: impact: medium, score: 3.135;SIFT: impact: deleterious, score: 0;Polyphen-2: impact: probably_damaging, score: 1	Missense_Mutation	SNP			NA	NA	dfci.harvard.edu	3	41274907	41274907	G	T	3:g.41274907G>T	ENST00000349496.5:c.1157G>T							1069	2020-08-15
Colorectal Adenocarcinoma (DFCI, Cell Reports 2016)	coadread_dfci_2016_197	Colorectal Adenocarcinoma	R449H	OncoKB: Unknown, level NA;CIViC: NA;MyCancerGenome: not present;CancerHotspot: no;3DHotspot: no	MutationAssessor: impact: low, score: 1.35;SIFT: impact: tolerated, score: 0.55;Polyphen-2: impact: benign, score: 0.021	Missense_Mutation	SNP		2	NA	NA	dfci.harvard.edu	3	41275180	41275180	G	A	3:g.41275180G>A	ENST00000349496.5:c.1346G>A							1679	2020-09-15	3.98394e-06		rs1198223590
Colorectal Adenocarcinoma (DFCI, Cell Reports 2016)	coadread_dfci_2016_68	Colorectal Adenocarcinoma	R535Q	OncoKB: Predicted Oncogenic, level NA;CIViC: NA;MyCancerGenome: not present;CancerHotspot: yes;3DHotspot: no	MutationAssessor: impact: medium, score: 2.93;SIFT: impact: deleterious, score: 0.04;Polyphen-2: impact: benign, score: 0.36	Missense_Mutation	SNP		1	NA	NA	dfci.harvard.edu	3	41275709	41275709	G	A	3:g.41275709G>A	ENST00000349496.5:c.1604G>A							1588	2020-10-15
Colorectal Adenocarcinoma (DFCI, Cell Reports 2016)	coadread_dfci_2016_1222	Colorectal Adenocarcinoma	R542C	OncoKB: Unknown, level NA;CIViC: NA;MyCancerGenome: not present;CancerHotspot: no;3DHotspot: no	MutationAssessor: impact: medium, score: 3.15;SIFT: impact: deleterious, score: 0;Polyphen-2: impact: probably_damaging, score: 0.924	Missense_Mutation	SNP			NA	NA	dfci.harvard.edu	3	41275729	41275729	C	T	3:g.41275729C>T	ENST00000349496.5:c.1624C>T							1434	2020-10-15
Colorectal Adenocarcinoma (DFCI, Cell Reports 2016)	coadread_dfci_2016_3726	Colorectal Adenocarcinoma	R542C	OncoKB: Unknown, level NA;CIViC: NA;MyCancerGenome: not present;CancerHotspot: no;3DHotspot: no	MutationAssessor: impact: medium, score: 3.15;SIFT: impact: deleterious, score: 0;Polyphen-2: impact: probably_damaging, score: 0.924	Missense_Mutation	SNP			NA	NA	dfci.harvard.edu	3	41275729	41275729	C	T	3:g.41275729C>T	ENST00000349496.5:c.1624C>T							123	2020-10-15
Colorectal Adenocarcinoma (DFCI, Cell Reports 2016)	coadread_dfci_2016_1244	Colorectal Adenocarcinoma	R582W	OncoKB: Unknown, level NA;CIViC: NA;MyCancerGenome: not present;CancerHotspot: no;3DHotspot: no	MutationAssessor: impact: medium, score: 3.335;SIFT: impact: deleterious, score: 0;Polyphen-2: impact: probably_damaging, score: 0.991	Missense_Mutation	SNP		1	NA	NA	dfci.harvard.edu	3	41277275	41277275	C	T	3:g.41277275C>T	ENST00000349496.5:c.1744C>T							164	2020-11-15
Colorectal Adenocarcinoma (DFCI, Cell Reports 2016)	coadread_dfci_2016_2370	Colorectal Adenocarcinoma	R582W	OncoKB: Unknown, level NA;CIViC: NA;MyCancerGenome: not present;CancerHotspot: no;3DHotspot: no	MutationAssessor: impact: medium, score: 3.335;SIFT: impact: deleterious, score: 0;Polyphen-2: impact: probably_damaging, score: 0.991	Missense_Mutation	SNP		1	NA	NA	dfci.harvard.edu	3	41277275	41277275	C	T	3:g.41277275C>T	ENST00000349496.5:c.1744C>T							241	2020-11-15
Colorectal Adenocarcinoma (DFCI, Cell Reports 2016)	coadread_dfci_2016_2417	Colorectal Adenocarcinoma	R582W	OncoKB: Unknown, level NA;CIViC: NA;MyCancerGenome: not present;CancerHotspot: no;3DHotspot: no	MutationAssessor: impact: medium, score: 3.335;SIFT: impact: deleterious, score: 0;Polyphen-2: impact: probably_damaging, score: 0.991	Missense_Mutation	SNP		1	NA	NA	dfci.harvard.edu	3	41277275	41277275	C	T	3:g.41277275C>T	ENST00000349496.5:c.1744C>T							178	2020-11-15
Colorectal Adenocarcinoma (DFCI, Cell Reports 2016)	coadread_dfci_2016_343654	Colorectal Adenocarcinoma	R582W	OncoKB: Unknown, level NA;CIViC: NA;MyCancerGenome: not present;CancerHotspot: no;3DHotspot: no	MutationAssessor: impact: medium, score: 3.335;SIFT: impact: deleterious, score: 0;Polyphen-2: impact: probably_damaging, score: 0.991	Missense_Mutation	SNP		1	NA	NA	dfci.harvard.edu	3	41277275	41277275	C	T	3:g.41277275C>T	ENST00000349496.5:c.1744C>T							131	2020-11-15
Colorectal Adenocarcinoma (DFCI, Cell Reports 2016)	coadread_dfci_2016_3112	Colorectal Adenocarcinoma	R661Q	OncoKB: Unknown, level NA;CIViC: NA;MyCancerGenome: not present;CancerHotspot: no;3DHotspot: no	MutationAssessor: impact: medium, score: 2.73;SIFT: impact: deleterious, score: 0;Polyphen-2: impact: possibly_damaging, score: 0.788	Missense_Mutation	SNP		1	NA	NA	dfci.harvard.edu	3	41278106	41278106	G	A	3:g.41278106G>A	ENST00000349496.5:c.1982G>A							90	13/15
Colorectal Adenocarcinoma (DFCI, Cell Reports 2016)	coadread_dfci_2016_191	Colorectal Adenocarcinoma	S33C	OncoKB: Oncogenic, level NA;CIViC: NA;MyCancerGenome: not present;CancerHotspot: yes;3DHotspot: no	MutationAssessor: impact: medium, score: 2.66;SIFT: impact: deleterious, score: 0;Polyphen-2: impact: probably_damaging, score: 1	Missense_Mutation	SNP		464	NA	NA	dfci.harvard.edu	3	41266101	41266101	C	G	3:g.41266101C>G	ENST00000349496.5:c.98C>G							64	2020-03-15		376231	rs121913400
Colorectal Adenocarcinoma (DFCI, Cell Reports 2016)	coadread_dfci_2016_280	Colorectal Adenocarcinoma	S37F	OncoKB: Likely Oncogenic, level NA;CIViC: NA;MyCancerGenome: present;CancerHotspot: yes;3DHotspot: no	MutationAssessor: impact: medium, score: 2.66;SIFT: impact: deleterious, score: 0;Polyphen-2: impact: probably_damaging, score: 1	Missense_Mutation	SNP		493	NA	NA	dfci.harvard.edu	3	41266113	41266113	C	T	3:g.41266113C>T	ENST00000349496.5:c.110C>T							233	2020-03-15		17586	rs121913403
Colorectal Adenocarcinoma (DFCI, Cell Reports 2016)	coadread_dfci_2016_4430	Colorectal Adenocarcinoma	S37Y	OncoKB: Likely Oncogenic, level NA;CIViC: NA;MyCancerGenome: present;CancerHotspot: yes;3DHotspot: no	MutationAssessor: impact: medium, score: 2.66;SIFT: impact: deleterious, score: 0;Polyphen-2: impact: probably_damaging, score: 1	Missense_Mutation	SNP		493	NA	NA	dfci.harvard.edu	3	41266113	41266113	C	A	3:g.41266113C>A	ENST00000349496.5:c.110C>A							785	2020-03-15		375894	rs121913403
Colorectal Adenocarcinoma (DFCI, Cell Reports 2016)	coadread_dfci_2016_1762	Colorectal Adenocarcinoma	S45F	OncoKB: Likely Oncogenic, level NA;CIViC: Predictive: 1, Diagnostic: 7, Prognostic: 1;MyCancerGenome: present;CancerHotspot: yes;3DHotspot: no	MutationAssessor: impact: medium, score: 2.565;SIFT: impact: deleterious, score: 0;Polyphen-2: impact: probably_damaging, score: 0.928	Missense_Mutation	SNP		817	NA	NA	dfci.harvard.edu	3	41266137	41266137	C	T	3:g.41266137C>T	ENST00000349496.5:c.134C>T							940	2020-03-15		17588	rs121913409
Colorectal Adenocarcinoma (DFCI, Cell Reports 2016)	coadread_dfci_2016_2954	Colorectal Adenocarcinoma	S45F	OncoKB: Likely Oncogenic, level NA;CIViC: Predictive: 1, Diagnostic: 7, Prognostic: 1;MyCancerGenome: present;CancerHotspot: yes;3DHotspot: no	MutationAssessor: impact: medium, score: 2.565;SIFT: impact: deleterious, score: 0;Polyphen-2: impact: probably_damaging, score: 0.928	Missense_Mutation	SNP		817	NA	NA	dfci.harvard.edu	3	41266137	41266137	C	T	3:g.41266137C>T	ENST00000349496.5:c.134C>T							158	2020-03-15		17588	rs121913409
Colorectal Adenocarcinoma (DFCI, Cell Reports 2016)	coadread_dfci_2016_3721	Colorectal Adenocarcinoma	S45F	OncoKB: Likely Oncogenic, level NA;CIViC: Predictive: 1, Diagnostic: 7, Prognostic: 1;MyCancerGenome: present;CancerHotspot: yes;3DHotspot: no	MutationAssessor: impact: medium, score: 2.565;SIFT: impact: deleterious, score: 0;Polyphen-2: impact: probably_damaging, score: 0.928	Missense_Mutation	SNP		817	NA	NA	dfci.harvard.edu	3	41266137	41266137	C	T	3:g.41266137C>T	ENST00000349496.5:c.134C>T							899	2020-03-15		17588	rs121913409
Colorectal Adenocarcinoma (DFCI, Cell Reports 2016)	coadread_dfci_2016_101	Colorectal Adenocarcinoma	S45P	OncoKB: Likely Oncogenic, level NA;CIViC: Diagnostic: 2, Prognostic: 1;MyCancerGenome: present;CancerHotspot: yes;3DHotspot: no	MutationAssessor: impact: medium, score: 2.215;SIFT: impact: deleterious, score: 0;Polyphen-2: impact: possibly_damaging, score: 0.905	Missense_Mutation	SNP		817	NA	NA	dfci.harvard.edu	3	41266136	41266136	T	C	3:g.41266136T>C	ENST00000349496.5:c.133T>C							99	2020-03-15		17589	rs121913407
Colorectal Adenocarcinoma (DFCI, Cell Reports 2016)	coadread_dfci_2016_2270	Colorectal Adenocarcinoma	T257I	OncoKB: Unknown, level NA;CIViC: NA;MyCancerGenome: not present;CancerHotspot: no;3DHotspot: no	MutationAssessor: impact: medium, score: 2.07;SIFT: impact: deleterious, score: 0.02;Polyphen-2: impact: probably_damaging, score: 0.96	Missense_Mutation	SNP		1	NA	NA	dfci.harvard.edu	3	41267186	41267186	C	T	3:g.41267186C>T	ENST00000349496.5:c.770C>T							119	2020-06-15		438758	rs1553630452
Colorectal Adenocarcinoma (DFCI, Cell Reports 2016)	coadread_dfci_2016_3011	Colorectal Adenocarcinoma	T41A	OncoKB: Oncogenic, level NA;CIViC: Predictive: 3, Diagnostic: 2, Prognostic: 1;MyCancerGenome: not present;CancerHotspot: yes;3DHotspot: no	MutationAssessor: impact: medium, score: 2.68;SIFT: impact: deleterious, score: 0;Polyphen-2: impact: possibly_damaging, score: 0.694	Missense_Mutation	SNP		941	NA	NA	dfci.harvard.edu	3	41266124	41266124	A	G	3:g.41266124A>G	ENST00000349496.5:c.121A>G							89	2020-03-15		17580	rs121913412
Colorectal Adenocarcinoma (DFCI, Cell Reports 2016)	coadread_dfci_2016_1250	Colorectal Adenocarcinoma	W383*	OncoKB: Unknown, level NA;CIViC: NA;MyCancerGenome: not present;CancerHotspot: no;3DHotspot: no	MutationAssessor: NA;SIFT: NA;Polyphen-2: NA	Nonsense_Mutation	SNP			NA	NA	dfci.harvard.edu	3	41274899	41274899	G	A	3:g.41274899G>A	ENST00000349496.5:c.1149G>A							180	2020-08-15
Colorectal Adenocarcinoma (DFCI, Cell Reports 2016)	coadread_dfci_2016_2635	Colorectal Adenocarcinoma	W383G	OncoKB: Likely Oncogenic, level NA;CIViC: NA;MyCancerGenome: not present;CancerHotspot: yes;3DHotspot: no	MutationAssessor: impact: medium, score: 3.02;SIFT: impact: deleterious, score: 0;Polyphen-2: impact: probably_damaging, score: 0.991	Missense_Mutation	SNP		6	NA	NA	dfci.harvard.edu	3	41274897	41274897	T	G	3:g.41274897T>G	ENST00000349496.5:c.1147T>G							187	2020-08-15
Colorectal Adenocarcinoma (DFCI, Cell Reports 2016)	coadread_dfci_2016_3321	Colorectal Adenocarcinoma	W383R	OncoKB: Likely Oncogenic, level NA;CIViC: NA;MyCancerGenome: not present;CancerHotspot: yes;3DHotspot: no	MutationAssessor: impact: medium, score: 3.02;SIFT: impact: deleterious, score: 0;Polyphen-2: impact: probably_damaging, score: 0.996	Missense_Mutation	SNP		6	NA	NA	dfci.harvard.edu	3	41274897	41274897	T	C	3:g.41274897T>C	ENST00000349496.5:c.1147T>C							1255	2020-08-15
Colorectal Adenocarcinoma (DFCI, Cell Reports 2016)	coadread_dfci_2016_2564	Colorectal Adenocarcinoma	X16_splice	OncoKB: Unknown, level NA;CIViC: NA;MyCancerGenome: not present;CancerHotspot: no;3DHotspot: no	MutationAssessor: impact: , score: undefined;SIFT: NA;Polyphen-2: NA	Splice_Region	SNP			NA	NA	dfci.harvard.edu	3	41265514	41265514	T	C	3:g.41265514T>C	ENST00000349496.5:c.-46T>C							922	2020-02-15
Colorectal Adenocarcinoma (DFCI, Cell Reports 2016)	coadread_dfci_2016_352566	Colorectal Adenocarcinoma	X693_splice	OncoKB: Unknown, level NA;CIViC: NA;MyCancerGenome: not present;CancerHotspot: no;3DHotspot: no	MutationAssessor: impact: , score: undefined;SIFT: NA;Polyphen-2: NA	Splice_Site	SNP			NA	NA	dfci.harvard.edu	3	41279505	41279505	A	T	3:g.41279505A>T	ENST00000349496.5:c.2077-2A>T							535
Colorectal Adenocarcinoma (DFCI, Cell Reports 2016)	coadread_dfci_2016_3021	Colorectal Adenocarcinoma	X713_splice	OncoKB: Unknown, level NA;CIViC: NA;MyCancerGenome: not present;CancerHotspot: no;3DHotspot: no	MutationAssessor: NA;SIFT: NA;Polyphen-2: NA	Splice_Site	SNP			NA	NA	dfci.harvard.edu	3	41279569	41279569	T	C	3:g.41279569T>C	ENST00000349496.5:c.2137+2T>C							2244
Colorectal Adenocarcinoma (DFCI, Cell Reports 2016)	coadread_dfci_2016_280091	Colorectal Adenocarcinoma	Y333F	OncoKB: Unknown, level NA;CIViC: NA;MyCancerGenome: not present;CancerHotspot: no;3DHotspot: no	MutationAssessor: impact: medium, score: 2.91;SIFT: impact: deleterious, score: 0.01;Polyphen-2: impact: probably_damaging, score: 0.965	Missense_Mutation	SNP			NA	NA	dfci.harvard.edu	3	41268760	41268760	A	T	3:g.41268760A>T	ENST00000349496.5:c.998A>T							1069	2020-07-15
Colorectal Adenocarcinoma (Genentech, Nature 2012)	587376	Colorectal Adenocarcinoma	E571*	OncoKB: Unknown, level NA;CIViC: NA;MyCancerGenome: not present;CancerHotspot: no;3DHotspot: no	MutationAssessor: NA;SIFT: NA;Polyphen-2: NA	Nonsense_Mutation	SNP		1	NA	VALIDATED	Genentech	3	41277242	41277242	G	T	3:g.41277242G>T	ENST00000349496.5:c.1711G>T							9360	2020-11-15
Colorectal Adenocarcinoma (Genentech, Nature 2012)	587338	Colorectal Adenocarcinoma	G730S	OncoKB: Unknown, level NA;CIViC: NA;MyCancerGenome: not present;CancerHotspot: no;3DHotspot: no	MutationAssessor: impact: low, score: 1.525;SIFT: impact: tolerated_low_confidence, score: 0.52;Polyphen-2: impact: benign, score: 0.022	Missense_Mutation	SNP		1	NA	VALIDATED	Genentech	3	41280675	41280675	G	A	3:g.41280675G>A	ENST00000349496.5:c.2188G>A							1064	15/15	7.9635e-06		rs1471514536
Colorectal Adenocarcinoma (Genentech, Nature 2012)	587376	Colorectal Adenocarcinoma	Q302H	OncoKB: Unknown, level NA;CIViC: NA;MyCancerGenome: not present;CancerHotspot: no;3DHotspot: no	MutationAssessor: impact: neutral, score: 0.59;SIFT: impact: tolerated, score: 0.08;Polyphen-2: impact: benign, score: 0.007	Missense_Mutation	SNP		1	NA	VALIDATED	Genentech	3	41267322	41267322	A	C	3:g.41267322A>C	ENST00000349496.5:c.906A>C							9360	2020-06-15
Colorectal Adenocarcinoma (Genentech, Nature 2012)	587316	Colorectal Adenocarcinoma	R225C	OncoKB: Unknown, level NA;CIViC: NA;MyCancerGenome: not present;CancerHotspot: no;3DHotspot: no	MutationAssessor: impact: medium, score: 2.005;SIFT: impact: deleterious, score: 0;Polyphen-2: impact: probably_damaging, score: 0.948	Missense_Mutation	SNP		1	NA	VALIDATED	Genentech	3	41267002	41267002	C	T	3:g.41267002C>T	ENST00000349496.5:c.673C>T							1023	2020-05-15
Colorectal Adenocarcinoma (Genentech, Nature 2012)	587256	Colorectal Adenocarcinoma	S45P	OncoKB: Likely Oncogenic, level NA;CIViC: Diagnostic: 2, Prognostic: 1;MyCancerGenome: present;CancerHotspot: yes;3DHotspot: no	MutationAssessor: impact: medium, score: 2.215;SIFT: impact: deleterious, score: 0;Polyphen-2: impact: possibly_damaging, score: 0.905	Missense_Mutation	SNP		817	NA	VALIDATED	Genentech	3	41266136	41266136	T	C	3:g.41266136T>C	ENST00000349496.5:c.133T>C							934	2020-03-15		17589	rs121913407
Colorectal Adenocarcinoma (Genentech, Nature 2012)	587336	Colorectal Adenocarcinoma	T41A	OncoKB: Oncogenic, level NA;CIViC: Predictive: 3, Diagnostic: 2, Prognostic: 1;MyCancerGenome: not present;CancerHotspot: yes;3DHotspot: no	MutationAssessor: impact: medium, score: 2.68;SIFT: impact: deleterious, score: 0;Polyphen-2: impact: possibly_damaging, score: 0.694	Missense_Mutation	SNP		941	NA	VALIDATED	Genentech	3	41266124	41266124	A	G	3:g.41266124A>G	ENST00000349496.5:c.121A>G							760	2020-03-15		17580	rs121913412
Colorectal Adenocarcinoma (TCGA, PanCancer Atlas)	TCGA-CA-6718-01	Colon Adenocarcinoma	A652=	OncoKB: Unknown, level NA;CIViC: NA;MyCancerGenome: not present;CancerHotspot: no;3DHotspot: no	MutationAssessor: NA;SIFT: NA;Polyphen-2: NA	Splice_Region	SNP	diploid		.	.	.	3	41278080	41278080	G	A	3:g.41278080G>A	ENST00000349496.5:c.1956G>A	0.23		17	56		55	3205	13/15
Colorectal Adenocarcinoma (TCGA, PanCancer Atlas)	TCGA-CM-4752-01	Colon Adenocarcinoma	C619Y	OncoKB: Unknown, level NA;CIViC: NA;MyCancerGenome: not present;CancerHotspot: no;3DHotspot: no	MutationAssessor: impact: medium, score: 2.49;SIFT: impact: tolerated, score: 0.05;Polyphen-2: impact: benign, score: 0.391	Missense_Mutation	SNP	diploid	2	.	.	.	3	41277892	41277892	G	A	3:g.41277892G>A	ENST00000349496.5:c.1856G>A	0.17		47	236		129	121	2020-12-15
Colorectal Adenocarcinoma (TCGA, PanCancer Atlas)	TCGA-AG-4021-01	Rectal Adenocarcinoma	D144E	OncoKB: Unknown, level NA;CIViC: NA;MyCancerGenome: not present;CancerHotspot: no;3DHotspot: no	MutationAssessor: impact: medium, score: 2.35;SIFT: impact: deleterious, score: 0.02;Polyphen-2: impact: benign, score: 0.049	Missense_Mutation	SNP	shallowdel	1	.	.	.	3	41266635	41266635	T	G	3:g.41266635T>G	ENST00000349496.5:c.432T>G	0.24		9	29		72	134	2020-04-15
Colorectal Adenocarcinoma (TCGA, PanCancer Atlas)	TCGA-CA-6717-01	Mucinous Adenocarcinoma of the Colon and Rectum	E334A	OncoKB: Unknown, level NA;CIViC: NA;MyCancerGenome: not present;CancerHotspot: no;3DHotspot: no	MutationAssessor: impact: medium, score: 2.91;SIFT: impact: deleterious, score: 0.01;Polyphen-2: impact: probably_damaging, score: 0.978	Missense_Mutation	SNP	diploid	2	.	.	.	3	41268763	41268763	A	C	3:g.41268763A>C	ENST00000349496.5:c.1001A>C	0.19		15	64		84	9586	2020-07-15
Colorectal Adenocarcinoma (TCGA, PanCancer Atlas)	TCGA-CA-6717-01	Mucinous Adenocarcinoma of the Colon and Rectum	E399A	OncoKB: Unknown, level NA;CIViC: NA;MyCancerGenome: not present;CancerHotspot: no;3DHotspot: no	MutationAssessor: impact: medium, score: 2.595;SIFT: impact: deleterious, score: 0.01;Polyphen-2: impact: benign, score: 0.086	Missense_Mutation	SNP	diploid	1	.	.	.	3	41275030	41275030	A	C	3:g.41275030A>C	ENST00000349496.5:c.1196A>C	0.09		5	52		51	9586	2020-09-15
Colorectal Adenocarcinoma (TCGA, PanCancer Atlas)	TCGA-CA-6718-01	Colon Adenocarcinoma	E568K	OncoKB: Unknown, level NA;CIViC: NA;MyCancerGenome: not present;CancerHotspot: no;3DHotspot: no	MutationAssessor: impact: medium, score: 2.98;SIFT: impact: deleterious, score: 0.03;Polyphen-2: impact: possibly_damaging, score: 0.863	Missense_Mutation	SNP	diploid	1	.	.	.	3	41277233	41277233	G	A	3:g.41277233G>A	ENST00000349496.5:c.1702G>A	0.25		23	69		78	3205	2020-11-15
Colorectal Adenocarcinoma (TCGA, PanCancer Atlas)	TCGA-AM-5821-01	Colon Adenocarcinoma	I256M	OncoKB: Unknown, level NA;CIViC: NA;MyCancerGenome: not present;CancerHotspot: no;3DHotspot: no	MutationAssessor: impact: medium, score: 2.34;SIFT: impact: deleterious, score: 0.02;Polyphen-2: impact: probably_damaging, score: 0.993	Missense_Mutation	SNP	diploid	2	.	.	.	3	41267184	41267184	T	G	3:g.41267184T>G	ENST00000349496.5:c.768T>G	0.29		107	259		482	1205	2020-06-15
Colorectal Adenocarcinoma (TCGA, PanCancer Atlas)	TCGA-AZ-4315-01	Colon Adenocarcinoma	I303M	OncoKB: Unknown, level NA;CIViC: NA;MyCancerGenome: not present;CancerHotspot: no;3DHotspot: no	MutationAssessor: impact: medium, score: 2.005;SIFT: impact: deleterious, score: 0.05;Polyphen-2: impact: benign, score: 0.059	Missense_Mutation	SNP	diploid	2	.	.	.	3	41267325	41267325	T	G	3:g.41267325T>G	ENST00000349496.5:c.909T>G	0.38		48	80		328	6315	2020-06-15
Colorectal Adenocarcinoma (TCGA, PanCancer Atlas)	TCGA-AA-3510-01	Colon Adenocarcinoma	K292T	OncoKB: Predicted Oncogenic, level NA;CIViC: NA;MyCancerGenome: not present;CancerHotspot: yes;3DHotspot: no	MutationAssessor: impact: medium, score: 2.81;SIFT: impact: deleterious, score: 0.02;Polyphen-2: impact: probably_damaging, score: 0.97	Missense_Mutation	SNP	diploid	2	.	.	.	3	41267291	41267291	A	C	3:g.41267291A>C	ENST00000349496.5:c.875A>C	0.33		53	107		125	3071	2020-06-15
Colorectal Adenocarcinoma (TCGA, PanCancer Atlas)	TCGA-AA-3811-01	Colon Adenocarcinoma	K49T	OncoKB: Unknown, level NA;CIViC: NA;MyCancerGenome: not present;CancerHotspot: no;3DHotspot: no	MutationAssessor: impact: low, score: 1.445;SIFT: impact: deleterious, score: 0.04;Polyphen-2: impact: benign, score: 0.266	Missense_Mutation	SNP	shallowdel	14	.	.	.	3	41266149	41266149	A	C	3:g.41266149A>C	ENST00000349496.5:c.146A>C	0.09		9	91		56	1915	2020-03-15
Colorectal Adenocarcinoma (TCGA, PanCancer Atlas)	TCGA-DC-6682-01	Rectal Adenocarcinoma	L159P	OncoKB: Unknown, level NA;CIViC: NA;MyCancerGenome: not present;CancerHotspot: no;3DHotspot: no	MutationAssessor: impact: medium, score: 2.76;SIFT: impact: deleterious, score: 0;Polyphen-2: impact: probably_damaging, score: 0.999	Missense_Mutation	SNP	shallowdel	1	.	.	.	3	41266679	41266679	T	C	3:g.41266679T>C	ENST00000349496.5:c.476T>C	0.47		21	24		89	118	2020-04-15
Colorectal Adenocarcinoma (TCGA, PanCancer Atlas)	TCGA-AG-3881-01	Rectal Adenocarcinoma	L517F	OncoKB: Unknown, level NA;CIViC: NA;MyCancerGenome: not present;CancerHotspot: no;3DHotspot: no	MutationAssessor: impact: medium, score: 3.45;SIFT: impact: deleterious, score: 0;Polyphen-2: impact: probably_damaging, score: 0.976	Missense_Mutation	SNP	shallowdel	1	.	.	.	3	41275654	41275654	C	T	3:g.41275654C>T	ENST00000349496.5:c.1549C>T	0.32	0.0017	186	401	1	587	111	2020-10-15
Colorectal Adenocarcinoma (TCGA, PanCancer Atlas)	TCGA-F4-6703-01	Colon Adenocarcinoma	M271Wfs*5	OncoKB: Unknown, level NA;CIViC: NA;MyCancerGenome: not present;CancerHotspot: no;3DHotspot: no	MutationAssessor: NA;SIFT: NA;Polyphen-2: NA	Frame_Shift_Del	DEL	diploid		.	.	.	3	41267224	41267224	A	-	3:g.41267224del	ENST00000349496.5:c.811del	0.08		15	165		155	529	2020-06-15
Colorectal Adenocarcinoma (TCGA, PanCancer Atlas)	TCGA-AA-3811-01	Colon Adenocarcinoma	N161I	OncoKB: Unknown, level NA;CIViC: NA;MyCancerGenome: not present;CancerHotspot: no;3DHotspot: no	MutationAssessor: impact: medium, score: 2.54;SIFT: impact: deleterious, score: 0;Polyphen-2: impact: benign, score: 0.37	Missense_Mutation	SNP	shallowdel		.	.	.	3	41266685	41266685	A	T	3:g.41266685A>T	ENST00000349496.5:c.482A>T	0.13		3	20		17	1915	2020-04-15
Colorectal Adenocarcinoma (TCGA, PanCancer Atlas)	TCGA-DM-A1D4-01	Colon Adenocarcinoma	N772K	OncoKB: Unknown, level NA;CIViC: NA;MyCancerGenome: not present;CancerHotspot: no;3DHotspot: no	MutationAssessor: impact: medium, score: 2.215;SIFT: impact: tolerated_low_confidence, score: 0.16;Polyphen-2: impact: benign, score: 0.041	Missense_Mutation	SNP	diploid	1	.	.	.	3	41280803	41280803	T	A	3:g.41280803T>A	ENST00000349496.5:c.2316T>A	0.52		15	14		47	165	15/15
Colorectal Adenocarcinoma (TCGA, PanCancer Atlas)	TCGA-AZ-4315-01	Colon Adenocarcinoma	R449H	OncoKB: Unknown, level NA;CIViC: NA;MyCancerGenome: not present;CancerHotspot: no;3DHotspot: no	MutationAssessor: impact: low, score: 1.35;SIFT: impact: tolerated, score: 0.55;Polyphen-2: impact: benign, score: 0.021	Missense_Mutation	SNP	diploid	2	.	.	.	3	41275180	41275180	G	A	3:g.41275180G>A	ENST00000349496.5:c.1346G>A	0.28		25	64		182	6315	2020-09-15	3.98394e-06		rs1198223590
Colorectal Adenocarcinoma (TCGA, PanCancer Atlas)	TCGA-EI-6917-01	Rectal Adenocarcinoma	R469H	OncoKB: Unknown, level NA;CIViC: NA;MyCancerGenome: not present;CancerHotspot: no;3DHotspot: no	MutationAssessor: impact: medium, score: 3.325;SIFT: impact: deleterious, score: 0;Polyphen-2: impact: probably_damaging, score: 0.998	Missense_Mutation	SNP	diploid	2	.	.	.	3	41275240	41275240	G	A	3:g.41275240G>A	ENST00000349496.5:c.1406G>A	0.26		16	45		59	4930	2020-09-15
Colorectal Adenocarcinoma (TCGA, PanCancer Atlas)	TCGA-F5-6814-01	Rectal Adenocarcinoma	R474Q	OncoKB: Unknown, level NA;CIViC: NA;MyCancerGenome: not present;CancerHotspot: no;3DHotspot: no	MutationAssessor: impact: medium, score: 3.47;SIFT: impact: deleterious, score: 0.02;Polyphen-2: impact: probably_damaging, score: 0.943	Missense_Mutation	SNP	diploid		.	.	.	3	41275255	41275255	G	A	3:g.41275255G>A	ENST00000349496.5:c.1421G>A	0.12		4	30		70	9454	2020-09-15
Colorectal Adenocarcinoma (TCGA, PanCancer Atlas)	TCGA-AG-3892-01	Rectal Adenocarcinoma	R515Q	OncoKB: Unknown, level NA;CIViC: NA;MyCancerGenome: not present;CancerHotspot: no;3DHotspot: no	MutationAssessor: impact: medium, score: 3.495;SIFT: impact: deleterious, score: 0;Polyphen-2: impact: probably_damaging, score: 0.954	Missense_Mutation	SNP	diploid	1	.	.	.	3	41275649	41275649	G	A	3:g.41275649G>A	ENST00000349496.5:c.1544G>A	0.2		24	96		131	2496	2020-10-15
Colorectal Adenocarcinoma (TCGA, PanCancer Atlas)	TCGA-CA-6717-01	Mucinous Adenocarcinoma of the Colon and Rectum	R515Q	OncoKB: Unknown, level NA;CIViC: NA;MyCancerGenome: not present;CancerHotspot: no;3DHotspot: no	MutationAssessor: impact: medium, score: 3.495;SIFT: impact: deleterious, score: 0;Polyphen-2: impact: probably_damaging, score: 0.954	Missense_Mutation	SNP	diploid	1	.	.	.	3	41275649	41275649	G	A	3:g.41275649G>A	ENST00000349496.5:c.1544G>A	0.08		14	154		137	9586	2020-10-15
Colorectal Adenocarcinoma (TCGA, PanCancer Atlas)	TCGA-AA-3831-01	Colon Adenocarcinoma	R582Q	OncoKB: Unknown, level NA;CIViC: NA;MyCancerGenome: not present;CancerHotspot: no;3DHotspot: no	MutationAssessor: impact: medium, score: 3.335;SIFT: impact: deleterious, score: 0.02;Polyphen-2: impact: possibly_damaging, score: 0.697	Missense_Mutation	SNP	diploid	1	.	.	.	3	41277276	41277276	G	A	3:g.41277276G>A	ENST00000349496.5:c.1745G>A	0.38		74	122		257	104	2020-11-15
Colorectal Adenocarcinoma (TCGA, PanCancer Atlas)	TCGA-QG-A5YW-01	Mucinous Adenocarcinoma of the Colon and Rectum	R582Q	OncoKB: Unknown, level NA;CIViC: NA;MyCancerGenome: not present;CancerHotspot: no;3DHotspot: no	MutationAssessor: impact: medium, score: 3.335;SIFT: impact: deleterious, score: 0.02;Polyphen-2: impact: possibly_damaging, score: 0.697	Missense_Mutation	SNP	diploid	1	.	.	.	3	41277276	41277276	G	A	3:g.41277276G>A	ENST00000349496.5:c.1745G>A	0.56		36	28		87	148	2020-11-15
Colorectal Adenocarcinoma (TCGA, PanCancer Atlas)	TCGA-AZ-4315-01	Colon Adenocarcinoma	R587Q	OncoKB: Unknown, level NA;CIViC: NA;MyCancerGenome: not present;CancerHotspot: no;3DHotspot: no	MutationAssessor: impact: medium, score: 2.645;SIFT: impact: deleterious, score: 0;Polyphen-2: impact: probably_damaging, score: 0.987	Missense_Mutation	SNP	diploid	4	.	.	.	3	41277291	41277291	G	A	3:g.41277291G>A	ENST00000349496.5:c.1760G>A	0.34	0.0033	56	110	1	306	6315	2020-11-15
Colorectal Adenocarcinoma (TCGA, PanCancer Atlas)	TCGA-F5-6814-01	Rectal Adenocarcinoma	R587Q	OncoKB: Unknown, level NA;CIViC: NA;MyCancerGenome: not present;CancerHotspot: no;3DHotspot: no	MutationAssessor: impact: medium, score: 2.645;SIFT: impact: deleterious, score: 0;Polyphen-2: impact: probably_damaging, score: 0.987	Missense_Mutation	SNP	diploid	4	.	.	.	3	41277291	41277291	G	A	3:g.41277291G>A	ENST00000349496.5:c.1760G>A	0.32	0.0036	42	89	1	274	9454	2020-11-15
Colorectal Adenocarcinoma (TCGA, PanCancer Atlas)	TCGA-AA-3510-01	Colon Adenocarcinoma	R90Q	OncoKB: Unknown, level NA;CIViC: NA;MyCancerGenome: not present;CancerHotspot: no;3DHotspot: no	MutationAssessor: impact: medium, score: 2.68;SIFT: impact: deleterious, score: 0.02;Polyphen-2: impact: possibly_damaging, score: 0.679	Missense_Mutation	SNP	diploid	1	.	.	.	3	41266472	41266472	G	A	3:g.41266472G>A	ENST00000349496.5:c.269G>A	0.35		22	40		41	3071	2020-04-15
Colorectal Adenocarcinoma (TCGA, PanCancer Atlas)	TCGA-T9-A92H-01	Colon Adenocarcinoma	S33A	OncoKB: Oncogenic, level NA;CIViC: NA;MyCancerGenome: not present;CancerHotspot: yes;3DHotspot: no	MutationAssessor: impact: medium, score: 2.66;SIFT: impact: deleterious, score: 0;Polyphen-2: impact: probably_damaging, score: 0.999	Missense_Mutation	SNP	shallowdel	464	.	.	.	3	41266100	41266100	T	G	3:g.41266100T>G	ENST00000349496.5:c.97T>G	0.18		34	151		195	159	2020-03-15		376392	rs1057519886
Colorectal Adenocarcinoma (TCGA, PanCancer Atlas)	TCGA-AD-6964-01	Colon Adenocarcinoma	S45del	OncoKB: Likely Oncogenic, level NA;CIViC: NA;MyCancerGenome: present;CancerHotspot: yes;3DHotspot: no	MutationAssessor: NA;SIFT: NA;Polyphen-2: NA	In_Frame_Del	DEL	diploid	57	.	.	.	3	41266134	41266136	CTT	-	3:g.41266134_41266136del	ENST00000349496.5:c.133_135del	0.28		33	85		134	1409	2020-03-15
Colorectal Adenocarcinoma (TCGA, PanCancer Atlas)	TCGA-G4-6586-01	Colon Adenocarcinoma	S45del	OncoKB: Likely Oncogenic, level NA;CIViC: NA;MyCancerGenome: present;CancerHotspot: yes;3DHotspot: no	MutationAssessor: NA;SIFT: NA;Polyphen-2: NA	In_Frame_Del	DEL	diploid	57	.	.	.	3	41266134	41266136	CTT	-	3:g.41266134_41266136del	ENST00000349496.5:c.133_135del	0.29		44	106		213	1111	2020-03-15
Colorectal Adenocarcinoma (TCGA, PanCancer Atlas)	TCGA-4N-A93T-01	Colon Adenocarcinoma	S45F	OncoKB: Likely Oncogenic, level NA;CIViC: Predictive: 1, Diagnostic: 7, Prognostic: 1;MyCancerGenome: present;CancerHotspot: yes;3DHotspot: no	MutationAssessor: impact: medium, score: 2.565;SIFT: impact: deleterious, score: 0;Polyphen-2: impact: probably_damaging, score: 0.928	Missense_Mutation	SNP	diploid	817	.	.	.	3	41266137	41266137	C	T	3:g.41266137C>T	ENST00000349496.5:c.134C>T	0.85		162	28		197	87	2020-03-15		17588	rs121913409
Colorectal Adenocarcinoma (TCGA, PanCancer Atlas)	TCGA-A6-6780-01	Mucinous Adenocarcinoma of the Colon and Rectum	S45F	OncoKB: Likely Oncogenic, level NA;CIViC: Predictive: 1, Diagnostic: 7, Prognostic: 1;MyCancerGenome: present;CancerHotspot: yes;3DHotspot: no	MutationAssessor: impact: medium, score: 2.565;SIFT: impact: deleterious, score: 0;Polyphen-2: impact: probably_damaging, score: 0.928	Missense_Mutation	SNP	diploid	817	.	.	.	3	41266137	41266137	C	T	3:g.41266137C>T	ENST00000349496.5:c.134C>T	0.75		80	27		102	1177	2020-03-15		17588	rs121913409
Colorectal Adenocarcinoma (TCGA, PanCancer Atlas)	TCGA-F4-6856-01	Mucinous Adenocarcinoma of the Colon and Rectum	S45F	OncoKB: Likely Oncogenic, level NA;CIViC: Predictive: 1, Diagnostic: 7, Prognostic: 1;MyCancerGenome: present;CancerHotspot: yes;3DHotspot: no	MutationAssessor: impact: medium, score: 2.565;SIFT: impact: deleterious, score: 0;Polyphen-2: impact: probably_damaging, score: 0.928	Missense_Mutation	SNP	diploid	817	.	.	.	3	41266137	41266137	C	T	3:g.41266137C>T	ENST00000349496.5:c.134C>T	0.61		71	46		93	961	2020-03-15		17588	rs121913409
Colorectal Adenocarcinoma (TCGA, PanCancer Atlas)	TCGA-A6-A565-01	Mucinous Adenocarcinoma of the Colon and Rectum	S45P	OncoKB: Likely Oncogenic, level NA;CIViC: Diagnostic: 2, Prognostic: 1;MyCancerGenome: present;CancerHotspot: yes;3DHotspot: no	MutationAssessor: impact: medium, score: 2.215;SIFT: impact: deleterious, score: 0;Polyphen-2: impact: possibly_damaging, score: 0.905	Missense_Mutation	SNP	diploid	817	.	.	.	3	41266136	41266136	T	C	3:g.41266136T>C	ENST00000349496.5:c.133T>C	0.14		24	146		153	365	2020-03-15		17589	rs121913407
Colorectal Adenocarcinoma (TCGA, PanCancer Atlas)	TCGA-D5-6530-01	Colon Adenocarcinoma	S45P	OncoKB: Likely Oncogenic, level NA;CIViC: Diagnostic: 2, Prognostic: 1;MyCancerGenome: present;CancerHotspot: yes;3DHotspot: no	MutationAssessor: impact: medium, score: 2.215;SIFT: impact: deleterious, score: 0;Polyphen-2: impact: possibly_damaging, score: 0.905	Missense_Mutation	SNP	diploid	817	.	.	.	3	41266136	41266136	T	C	3:g.41266136T>C	ENST00000349496.5:c.133T>C	0.7		280	119		73	1049	2020-03-15		17589	rs121913407
Colorectal Adenocarcinoma (TCGA, PanCancer Atlas)	TCGA-AA-3663-01	Colon Adenocarcinoma	T41A	OncoKB: Oncogenic, level NA;CIViC: Predictive: 3, Diagnostic: 2, Prognostic: 1;MyCancerGenome: not present;CancerHotspot: yes;3DHotspot: no	MutationAssessor: impact: medium, score: 2.68;SIFT: impact: deleterious, score: 0;Polyphen-2: impact: possibly_damaging, score: 0.694	Missense_Mutation	SNP	diploid	941	.	.	.	3	41266124	41266124	A	G	3:g.41266124A>G	ENST00000349496.5:c.121A>G	0.81		185	44		104	1937	2020-03-15		17580	rs121913412
Colorectal Adenocarcinoma (TCGA, PanCancer Atlas)	TCGA-D5-6927-01	Colon Adenocarcinoma	T41A	OncoKB: Oncogenic, level NA;CIViC: Predictive: 3, Diagnostic: 2, Prognostic: 1;MyCancerGenome: not present;CancerHotspot: yes;3DHotspot: no	MutationAssessor: impact: medium, score: 2.68;SIFT: impact: deleterious, score: 0;Polyphen-2: impact: possibly_damaging, score: 0.694	Missense_Mutation	SNP	diploid	941	.	.	.	3	41266124	41266124	A	G	3:g.41266124A>G	ENST00000349496.5:c.121A>G	0.58		68	49		102	662	2020-03-15		17580	rs121913412
Colorectal Adenocarcinoma (TCGA, PanCancer Atlas)	TCGA-F4-6703-01	Colon Adenocarcinoma	T41A	OncoKB: Oncogenic, level NA;CIViC: Predictive: 3, Diagnostic: 2, Prognostic: 1;MyCancerGenome: not present;CancerHotspot: yes;3DHotspot: no	MutationAssessor: impact: medium, score: 2.68;SIFT: impact: deleterious, score: 0;Polyphen-2: impact: possibly_damaging, score: 0.694	Missense_Mutation	SNP	diploid	941	.	.	.	3	41266124	41266124	A	G	3:g.41266124A>G	ENST00000349496.5:c.121A>G	0.2		18	70		72	529	2020-03-15		17580	rs121913412
Colorectal Adenocarcinoma (TCGA, PanCancer Atlas)	TCGA-G4-6311-01	Colon Adenocarcinoma	T41A	OncoKB: Oncogenic, level NA;CIViC: Predictive: 3, Diagnostic: 2, Prognostic: 1;MyCancerGenome: not present;CancerHotspot: yes;3DHotspot: no	MutationAssessor: impact: medium, score: 2.68;SIFT: impact: deleterious, score: 0;Polyphen-2: impact: possibly_damaging, score: 0.694	Missense_Mutation	SNP	diploid	941	.	.	.	3	41266124	41266124	A	G	3:g.41266124A>G	ENST00000349496.5:c.121A>G	0.38		79	127		255	124	2020-03-15		17580	rs121913412
Colorectal Adenocarcinoma (TCGA, PanCancer Atlas)	TCGA-AA-3811-01	Colon Adenocarcinoma	T41I	OncoKB: Likely Oncogenic, level NA;CIViC: NA;MyCancerGenome: not present;CancerHotspot: yes;3DHotspot: no	MutationAssessor: impact: medium, score: 2.68;SIFT: impact: deleterious, score: 0;Polyphen-2: impact: probably_damaging, score: 0.955	Missense_Mutation	SNP	shallowdel	941	.	.	.	3	41266125	41266125	C	T	3:g.41266125C>T	ENST00000349496.5:c.122C>T	0.72		59	23		47	1915	2020-03-15		17587	rs121913413
Colorectal Adenocarcinoma (TCGA, PanCancer Atlas)	TCGA-CM-6675-01	Colon Adenocarcinoma	T41I	OncoKB: Likely Oncogenic, level NA;CIViC: NA;MyCancerGenome: not present;CancerHotspot: yes;3DHotspot: no	MutationAssessor: impact: medium, score: 2.68;SIFT: impact: deleterious, score: 0;Polyphen-2: impact: probably_damaging, score: 0.955	Missense_Mutation	SNP	diploid	941	.	.	.	3	41266125	41266125	C	T	3:g.41266125C>T	ENST00000349496.5:c.122C>T	0.47		49	55		162	81	2020-03-15		17587	rs121913413
Colorectal Adenocarcinoma (TCGA, PanCancer Atlas)	TCGA-AM-5821-01	Colon Adenocarcinoma	T42Kfs*5	OncoKB: Unknown, level NA;CIViC: NA;MyCancerGenome: not present;CancerHotspot: no;3DHotspot: no	MutationAssessor: NA;SIFT: NA;Polyphen-2: NA	Frame_Shift_Del	DEL	diploid	3	.	.	.	3	41266128	41266128	C	-	3:g.41266128del	ENST00000349496.5:c.125del	0.35		41	76		147	1205	2020-03-15
Colorectal Adenocarcinoma (TCGA, PanCancer Atlas)	TCGA-AA-A00N-01	Mucinous Adenocarcinoma of the Colon and Rectum	W25*	OncoKB: Unknown, level NA;CIViC: NA;MyCancerGenome: not present;CancerHotspot: no;3DHotspot: no	MutationAssessor: NA;SIFT: NA;Polyphen-2: NA	Nonsense_Mutation	SNP	diploid	3	.	.	.	3	41266078	41266078	G	A	3:g.41266078G>A	ENST00000349496.5:c.75G>A	0.19		28	120		82	4869	2020-03-15
Colorectal Adenocarcinoma (TCGA, PanCancer Atlas)	TCGA-CA-6717-01	Mucinous Adenocarcinoma of the Colon and Rectum	W25*	OncoKB: Unknown, level NA;CIViC: NA;MyCancerGenome: not present;CancerHotspot: no;3DHotspot: no	MutationAssessor: NA;SIFT: NA;Polyphen-2: NA	Nonsense_Mutation	SNP	diploid	3	.	.	.	3	41266078	41266078	G	A	3:g.41266078G>A	ENST00000349496.5:c.75G>A	0.16		21	107		74	9586	2020-03-15
Colorectal Adenocarcinoma (TCGA, PanCancer Atlas)	TCGA-AG-A020-01	Rectal Adenocarcinoma	W383G	OncoKB: Likely Oncogenic, level NA;CIViC: NA;MyCancerGenome: not present;CancerHotspot: yes;3DHotspot: no	MutationAssessor: impact: medium, score: 3.02;SIFT: impact: deleterious, score: 0;Polyphen-2: impact: probably_damaging, score: 0.991	Missense_Mutation	SNP	gain	6	.	.	.	3	41274897	41274897	T	G	3:g.41274897T>G	ENST00000349496.5:c.1147T>G	0.37		154	259		464	82	2020-08-15
Colorectal Adenocarcinoma (TCGA, PanCancer Atlas)	TCGA-A6-5661-01	Colon Adenocarcinoma	W383R	OncoKB: Likely Oncogenic, level NA;CIViC: NA;MyCancerGenome: not present;CancerHotspot: yes;3DHotspot: no	MutationAssessor: impact: medium, score: 3.02;SIFT: impact: deleterious, score: 0;Polyphen-2: impact: probably_damaging, score: 0.996	Missense_Mutation	SNP	diploid	6	.	.	.	3	41274897	41274897	T	C	3:g.41274897T>C	ENST00000349496.5:c.1147T>C	0.43		103	138		100	1270	2020-08-15
Colorectal Adenocarcinoma (TCGA, PanCancer Atlas)	TCGA-D5-6541-01	Colon Adenocarcinoma	Y30_S33del	OncoKB: Predicted Oncogenic, level NA;CIViC: NA;MyCancerGenome: not present;CancerHotspot: yes;3DHotspot: no	MutationAssessor: NA;SIFT: NA;Polyphen-2: NA	In_Frame_Del	DEL	diploid		.	.	.	3	41266088	41266099	TCTTACCTGGAC	-	3:g.41266088_41266099del	ENST00000349496.5:c.88_99del	0.55		120	99		222	84	2020-03-15
Metastatic Colorectal Cancer (MSKCC, Cancer Cell 2018)	P-0001237-T01-IM3	Colorectal Adenocarcinoma	A187T	OncoKB: Unknown, level NA;CIViC: NA;MyCancerGenome: not present;CancerHotspot: no;3DHotspot: no	MutationAssessor: impact: medium, score: 2.69;SIFT: impact: deleterious, score: 0;Polyphen-2: impact: probably_damaging, score: 0.932	Missense_Mutation	SNP	diploid	1	UNKNOWN	Unknown	MSKCC	3	41266888	41266888	G	A	3:g.41266888G>A	ENST00000349496.5:c.559G>A	0.09		19	197		620	67	2020-05-15	1.19659e-05		rs963558956
Metastatic Colorectal Cancer (MSKCC, Cancer Cell 2018)	P-0011324-T01-IM5	Colorectal Adenocarcinoma	A509T	OncoKB: Unknown, level NA;CIViC: NA;MyCancerGenome: not present;CancerHotspot: no;3DHotspot: no	MutationAssessor: impact: medium, score: 3.495;SIFT: impact: deleterious, score: 0;Polyphen-2: impact: probably_damaging, score: 0.995	Missense_Mutation	SNP	diploid		SOMATIC	Unknown	MSKCC	3	41275630	41275630	G	A	3:g.41275630G>A	ENST00000349496.5:c.1525G>A	0.12		76	565		246	62	2020-10-15
Metastatic Colorectal Cancer (MSKCC, Cancer Cell 2018)	P-0007600-T01-IM5	Colorectal Adenocarcinoma	A615E	OncoKB: Unknown, level NA;CIViC: NA;MyCancerGenome: not present;CancerHotspot: no;3DHotspot: no	MutationAssessor: impact: medium, score: 2.49;SIFT: impact: deleterious, score: 0;Polyphen-2: impact: probably_damaging, score: 0.962	Missense_Mutation	SNP	diploid		SOMATIC	Unknown	MSKCC	3	41277880	41277880	C	A	3:g.41277880C>A	ENST00000349496.5:c.1844C>A	0.13		155	1071		746	5	2020-12-15
Metastatic Colorectal Cancer (MSKCC, Cancer Cell 2018)	P-0013010-T01-IM5	Colorectal Adenocarcinoma	A652V	OncoKB: Unknown, level NA;CIViC: NA;MyCancerGenome: not present;CancerHotspot: no;3DHotspot: no	MutationAssessor: NA;SIFT: impact: deleterious, score: 0;Polyphen-2: impact: possibly_damaging, score: 0.786	Missense_Mutation	SNP	diploid		SOMATIC	Unknown	MSKCC	3	41278079	41278079	C	T	3:g.41278079C>T	ENST00000349496.5:c.1955C>T	0.16		109	557		700	79	13/15	3.18532e-05		rs1031583127
Metastatic Colorectal Cancer (MSKCC, Cancer Cell 2018)	P-0002835-T01-IM3	Colorectal Adenocarcinoma	A728T	OncoKB: Unknown, level NA;CIViC: NA;MyCancerGenome: not present;CancerHotspot: no;3DHotspot: no	MutationAssessor: impact: neutral, score: 0.24;SIFT: impact: tolerated_low_confidence, score: 0.68;Polyphen-2: impact: benign, score: 0	Missense_Mutation	SNP	diploid		SOMATIC	Unknown	MSKCC	3	41280669	41280669	G	A	3:g.41280669G>A	ENST00000349496.5:c.2182G>A	0.27		365	1012		524	9	15/15
Metastatic Colorectal Cancer (MSKCC, Cancer Cell 2018)	P-0002395-T01-IM3	Colorectal Adenocarcinoma	CTNNB1-intragenic	OncoKB: Unknown, level NA;CIViC: NA;MyCancerGenome: not present;CancerHotspot: no;3DHotspot: no	MutationAssessor: NA;SIFT: NA;Polyphen-2: NA	Fusion	NA	amp		NA	NA	MSKCC-DMP	NA	-1	-1	NA										2
Metastatic Colorectal Cancer (MSKCC, Cancer Cell 2018)	P-0007600-T01-IM5	Colorectal Adenocarcinoma	CTNNB1-intragenic	OncoKB: Unknown, level NA;CIViC: NA;MyCancerGenome: not present;CancerHotspot: no;3DHotspot: no	MutationAssessor: NA;SIFT: NA;Polyphen-2: NA	Fusion	NA	diploid		NA	NA	MSKCC-DMP	NA	-1	-1	NA										5
Metastatic Colorectal Cancer (MSKCC, Cancer Cell 2018)	P-0007860-T01-IM5	Colorectal Adenocarcinoma	CTNNB1-intragenic	OncoKB: Unknown, level NA;CIViC: NA;MyCancerGenome: not present;CancerHotspot: no;3DHotspot: no	MutationAssessor: NA;SIFT: NA;Polyphen-2: NA	Fusion	NA	diploid		NA	NA	MSKCC-DMP	NA	-1	-1	NA										1
Metastatic Colorectal Cancer (MSKCC, Cancer Cell 2018)	P-0010044-T01-IM5	Colorectal Adenocarcinoma	CTNNB1-intragenic	OncoKB: Unknown, level NA;CIViC: NA;MyCancerGenome: not present;CancerHotspot: no;3DHotspot: no	MutationAssessor: NA;SIFT: NA;Polyphen-2: NA	Fusion	NA	diploid		NA	NA	MSKCC-DMP	NA	-1	-1	NA										7
Metastatic Colorectal Cancer (MSKCC, Cancer Cell 2018)	P-0012683-T01-IM5	Colorectal Adenocarcinoma	CTNNB1-intragenic	OncoKB: Unknown, level NA;CIViC: NA;MyCancerGenome: not present;CancerHotspot: no;3DHotspot: no	MutationAssessor: NA;SIFT: NA;Polyphen-2: NA	Fusion	NA	diploid		NA	NA	MSKCC-DMP	NA	-1	-1	NA										10
Metastatic Colorectal Cancer (MSKCC, Cancer Cell 2018)	P-0013404-T01-IM5	Colorectal Adenocarcinoma	CTNNB1-intragenic	OncoKB: Unknown, level NA;CIViC: NA;MyCancerGenome: not present;CancerHotspot: no;3DHotspot: no	MutationAssessor: NA;SIFT: NA;Polyphen-2: NA	Fusion	NA	diploid		NA	NA	MSKCC-DMP	NA	-1	-1	NA										9
Metastatic Colorectal Cancer (MSKCC, Cancer Cell 2018)	P-0002323-T01-IM3	Colorectal Adenocarcinoma	D32H	OncoKB: Likely Oncogenic, level NA;CIViC: NA;MyCancerGenome: not present;CancerHotspot: yes;3DHotspot: no	MutationAssessor: impact: medium, score: 2.66;SIFT: impact: deleterious, score: 0;Polyphen-2: impact: probably_damaging, score: 0.988	Missense_Mutation	SNP	diploid	419	SOMATIC	Unknown	MSKCC	3	41266097	41266097	G	C	3:g.41266097G>C	ENST00000349496.5:c.94G>C	0.68		488	233		435	7	2020-03-15		376054	rs28931588
Metastatic Colorectal Cancer (MSKCC, Cancer Cell 2018)	P-0008083-T01-IM5	Colorectal Adenocarcinoma	D412H	OncoKB: Unknown, level NA;CIViC: NA;MyCancerGenome: not present;CancerHotspot: no;3DHotspot: no	MutationAssessor: impact: low, score: 1.28;SIFT: impact: deleterious, score: 0.01;Polyphen-2: impact: possibly_damaging, score: 0.492	Missense_Mutation	SNP	diploid		SOMATIC	Unknown	MSKCC	3	41275068	41275068	G	C	3:g.41275068G>C	ENST00000349496.5:c.1234G>C	0.15		34	200		601	13	2020-09-15
Metastatic Colorectal Cancer (MSKCC, Cancer Cell 2018)	P-0002049-T01-IM3	Colorectal Adenocarcinoma	D665G	OncoKB: Unknown, level NA;CIViC: NA;MyCancerGenome: not present;CancerHotspot: no;3DHotspot: no	MutationAssessor: impact: medium, score: 2.76;SIFT: impact: deleterious, score: 0;Polyphen-2: impact: probably_damaging, score: 0.976	Missense_Mutation	SNP	diploid		SOMATIC	Unknown	MSKCC	3	41278118	41278118	A	G	3:g.41278118A>G	ENST00000349496.5:c.1994A>G	0.07		37	525		387	49	13/15
Metastatic Colorectal Cancer (MSKCC, Cancer Cell 2018)	P-0004865-T01-IM5	Colorectal Adenocarcinoma	E334K	OncoKB: Unknown, level NA;CIViC: NA;MyCancerGenome: not present;CancerHotspot: no;3DHotspot: no	MutationAssessor: impact: medium, score: 2.91;SIFT: impact: deleterious, score: 0;Polyphen-2: impact: probably_damaging, score: 0.96	Missense_Mutation	SNP	diploid	2	SOMATIC	Unknown	MSKCC	3	41268762	41268762	G	A	3:g.41268762G>A	ENST00000349496.5:c.1000G>A	0.24	0.0014	207	667	1	714	147	2020-07-15			rs1245266458
Metastatic Colorectal Cancer (MSKCC, Cancer Cell 2018)	P-0005548-T01-IM5	Colorectal Adenocarcinoma	E334K	OncoKB: Unknown, level NA;CIViC: NA;MyCancerGenome: not present;CancerHotspot: no;3DHotspot: no	MutationAssessor: impact: medium, score: 2.91;SIFT: impact: deleterious, score: 0;Polyphen-2: impact: probably_damaging, score: 0.96	Missense_Mutation	SNP	diploid	2	SOMATIC	Unknown	MSKCC	3	41268762	41268762	G	A	3:g.41268762G>A	ENST00000349496.5:c.1000G>A	0.14	0.0017	158	950	2	1195	69	2020-07-15			rs1245266458
Metastatic Colorectal Cancer (MSKCC, Cancer Cell 2018)	P-0010160-T01-IM5	Colorectal Adenocarcinoma	E334K	OncoKB: Unknown, level NA;CIViC: NA;MyCancerGenome: not present;CancerHotspot: no;3DHotspot: no	MutationAssessor: impact: medium, score: 2.91;SIFT: impact: deleterious, score: 0;Polyphen-2: impact: probably_damaging, score: 0.96	Missense_Mutation	SNP	diploid	2	SOMATIC	Unknown	MSKCC	3	41268762	41268762	G	A	3:g.41268762G>A	ENST00000349496.5:c.1000G>A	0.09		50	516		503	5	2020-07-15			rs1245266458
Metastatic Colorectal Cancer (MSKCC, Cancer Cell 2018)	P-0002795-T01-IM3	Colorectal Adenocarcinoma	E567K	OncoKB: Unknown, level NA;CIViC: NA;MyCancerGenome: not present;CancerHotspot: no;3DHotspot: no	MutationAssessor: impact: medium, score: 3.39;SIFT: impact: deleterious, score: 0.01;Polyphen-2: impact: possibly_damaging, score: 0.872	Missense_Mutation	SNP	diploid		SOMATIC	Unknown	MSKCC	3	41277230	41277230	G	A	3:g.41277230G>A	ENST00000349496.5:c.1699G>A	0.17		113	545		238	3	2020-11-15
Metastatic Colorectal Cancer (MSKCC, Cancer Cell 2018)	P-0011357-T01-IM5	Colorectal Adenocarcinoma	E568K	OncoKB: Unknown, level NA;CIViC: NA;MyCancerGenome: not present;CancerHotspot: no;3DHotspot: no	MutationAssessor: impact: medium, score: 2.98;SIFT: impact: deleterious, score: 0.03;Polyphen-2: impact: possibly_damaging, score: 0.863	Missense_Mutation	SNP	diploid	1	SOMATIC	Unknown	MSKCC	3	41277233	41277233	G	A	3:g.41277233G>A	ENST00000349496.5:c.1702G>A	0.09		66	645		384	206	2020-11-15
Metastatic Colorectal Cancer (MSKCC, Cancer Cell 2018)	P-0003513-T01-IM5	Colorectal Adenocarcinoma	G422V	OncoKB: Unknown, level NA;CIViC: NA;MyCancerGenome: not present;CancerHotspot: no;3DHotspot: no	MutationAssessor: impact: medium, score: 2.94;SIFT: impact: deleterious, score: 0;Polyphen-2: impact: probably_damaging, score: 0.999	Missense_Mutation	SNP	diploid		SOMATIC	Unknown	MSKCC	3	41275099	41275099	G	T	3:g.41275099G>T	ENST00000349496.5:c.1265G>T	0.5		391	390		42	14	2020-09-15
Metastatic Colorectal Cancer (MSKCC, Cancer Cell 2018)	P-0004602-T01-IM5	Colorectal Adenocarcinoma	G575R	OncoKB: Unknown, level NA;CIViC: NA;MyCancerGenome: not present;CancerHotspot: no;3DHotspot: no	MutationAssessor: impact: medium, score: 3.435;SIFT: impact: deleterious, score: 0;Polyphen-2: impact: probably_damaging, score: 0.995	Missense_Mutation	SNP	diploid	1	SOMATIC	Unknown	MSKCC	3	41277254	41277254	G	A	3:g.41277254G>A	ENST00000349496.5:c.1723G>A	0.09		48	487		262	45	2020-11-15		208674	rs797044875
Metastatic Colorectal Cancer (MSKCC, Cancer Cell 2018)	P-0008594-T01-IM5	Colorectal Adenocarcinoma	K270_V273del	OncoKB: Unknown, level NA;CIViC: NA;MyCancerGenome: not present;CancerHotspot: no;3DHotspot: no	MutationAssessor: NA;SIFT: NA;Polyphen-2: NA	In_Frame_Del	DEL	diploid		SOMATIC	Unknown	MSKCC	3	41267223	41267235	TAAAATGGCAGTG	A	3:g.41267223_41267235delinsA	ENST00000349496.5:c.807_819delinsA	0.14		74	462		342	7	2020-06-15
Metastatic Colorectal Cancer (MSKCC, Cancer Cell 2018)	P-0000616-T01-IM3	Colorectal Adenocarcinoma	K335I	OncoKB: Likely Oncogenic, level NA;CIViC: NA;MyCancerGenome: not present;CancerHotspot: yes;3DHotspot: no	MutationAssessor: impact: medium, score: 2.905;SIFT: impact: deleterious, score: 0;Polyphen-2: impact: probably_damaging, score: 0.982	Missense_Mutation	SNP	diploid	15	SOMATIC	Unknown	MSKCC	3	41268766	41268766	A	T	3:g.41268766A>T	ENST00000349496.5:c.1004A>T	0.47		599	679		480	7	2020-07-15
Metastatic Colorectal Cancer (MSKCC, Cancer Cell 2018)	P-0000616-T02-IM3	Colorectal Adenocarcinoma	K335I	OncoKB: Likely Oncogenic, level NA;CIViC: NA;MyCancerGenome: not present;CancerHotspot: yes;3DHotspot: no	MutationAssessor: impact: medium, score: 2.905;SIFT: impact: deleterious, score: 0;Polyphen-2: impact: probably_damaging, score: 0.982	Missense_Mutation	SNP	diploid	15	SOMATIC	Unknown	MSKCC	3	41268766	41268766	A	T	3:g.41268766A>T	ENST00000349496.5:c.1004A>T	0.41		219	310		480	8	2020-07-15
Metastatic Colorectal Cancer (MSKCC, Cancer Cell 2018)	P-0006999-T02-IM5	Colorectal Adenocarcinoma	K335I	OncoKB: Likely Oncogenic, level NA;CIViC: NA;MyCancerGenome: not present;CancerHotspot: yes;3DHotspot: no	MutationAssessor: impact: medium, score: 2.905;SIFT: impact: deleterious, score: 0;Polyphen-2: impact: probably_damaging, score: 0.982	Missense_Mutation	SNP	diploid	15	SOMATIC	Unknown	MSKCC	3	41268766	41268766	A	T	3:g.41268766A>T	ENST00000349496.5:c.1004A>T	0.37	0.0032	153	266	2	626	5	2020-07-15
Metastatic Colorectal Cancer (MSKCC, Cancer Cell 2018)	P-0007361-T01-IM5	Colorectal Adenocarcinoma	K335I	OncoKB: Likely Oncogenic, level NA;CIViC: NA;MyCancerGenome: not present;CancerHotspot: yes;3DHotspot: no	MutationAssessor: impact: medium, score: 2.905;SIFT: impact: deleterious, score: 0;Polyphen-2: impact: probably_damaging, score: 0.982	Missense_Mutation	SNP	diploid	15	SOMATIC	Unknown	MSKCC	3	41268766	41268766	A	T	3:g.41268766A>T	ENST00000349496.5:c.1004A>T	0.19		81	352		449	8	2020-07-15
Metastatic Colorectal Cancer (MSKCC, Cancer Cell 2018)	P-0002323-T01-IM3	Colorectal Adenocarcinoma	L159P	OncoKB: Unknown, level NA;CIViC: NA;MyCancerGenome: not present;CancerHotspot: no;3DHotspot: no	MutationAssessor: impact: medium, score: 2.76;SIFT: impact: deleterious, score: 0;Polyphen-2: impact: probably_damaging, score: 0.999	Missense_Mutation	SNP	diploid	1	SOMATIC	Unknown	MSKCC	3	41266679	41266679	T	C	3:g.41266679T>C	ENST00000349496.5:c.476T>C	0.74		393	138		334	7	2020-04-15
Metastatic Colorectal Cancer (MSKCC, Cancer Cell 2018)	P-0011235-T01-IM5	Colorectal Adenocarcinoma	L344P	OncoKB: Unknown, level NA;CIViC: NA;MyCancerGenome: not present;CancerHotspot: no;3DHotspot: no	MutationAssessor: impact: medium, score: 2.85;SIFT: impact: deleterious, score: 0.01;Polyphen-2: impact: probably_damaging, score: 0.992	Missense_Mutation	SNP	diploid		SOMATIC	Unknown	MSKCC	3	41268793	41268793	T	C	3:g.41268793T>C	ENST00000349496.5:c.1031T>C	0.06		56	935		324	23	2020-07-15
Metastatic Colorectal Cancer (MSKCC, Cancer Cell 2018)	P-0011068-T01-IM5	Colorectal Adenocarcinoma	L63M	OncoKB: Unknown, level NA;CIViC: NA;MyCancerGenome: not present;CancerHotspot: no;3DHotspot: no	MutationAssessor: impact: neutral, score: 0.575;SIFT: impact: tolerated, score: 0.93;Polyphen-2: impact: benign, score: 0.01	Missense_Mutation	SNP	diploid		SOMATIC	Unknown	MSKCC	3	41266190	41266190	C	A	3:g.41266190C>A	ENST00000349496.5:c.187C>A	0.12		36	254		381	44	2020-03-15
Metastatic Colorectal Cancer (MSKCC, Cancer Cell 2018)	P-0006287-T01-IM5	Colorectal Adenocarcinoma	M12_*140delinsI	OncoKB: Unknown, level NA;CIViC: NA;MyCancerGenome: not present;CancerHotspot: no;3DHotspot: no	MutationAssessor: NA;SIFT: NA;Polyphen-2: NA	Splice_Site	DEL	diploid		SOMATIC	Unknown	MSKCC	3	41266037	41266620	ATGGCCATGGAACCAGACAGAAAAGCGGCTGTTAGTCACTGGCAGCAACAGTCTTACCTGGACTCTGGAATCCATTCTGGTGCCACTACCACAGCTCCTTCTCTGAGTGGTAAAGGCAATCCTGAGGAAGAGGATGTGGATACCTCCCAAGTCCTGTATGAGTGGGAACAGGGATTTTCTCAGTCCTTCACTCAAGAACAAGTAGCTGGTAAGAGTATTATTTTTCATTGCCTTACTGAAAGTCAGAATGCAGTT	-	3:g.41266037_41266620del		0.18		33	154		204	7
Metastatic Colorectal Cancer (MSKCC, Cancer Cell 2018)	P-0006909-T01-IM5	Colorectal Adenocarcinoma	P128L	OncoKB: Unknown, level NA;CIViC: NA;MyCancerGenome: not present;CancerHotspot: no;3DHotspot: no	MutationAssessor: impact: medium, score: 2.725;SIFT: impact: deleterious, score: 0;Polyphen-2: impact: possibly_damaging, score: 0.798	Missense_Mutation	SNP	diploid		SOMATIC	Unknown	MSKCC	3	41266586	41266586	C	T	3:g.41266586C>T	ENST00000349496.5:c.383C>T	0.34		343	676		473	8	2020-04-15
Metastatic Colorectal Cancer (MSKCC, Cancer Cell 2018)	P-0008735-T01-IM5	Colorectal Adenocarcinoma	Q123*	OncoKB: Unknown, level NA;CIViC: NA;MyCancerGenome: not present;CancerHotspot: no;3DHotspot: no	MutationAssessor: NA;SIFT: NA;Polyphen-2: NA	Nonsense_Mutation	SNP	diploid		SOMATIC	Unknown	MSKCC	3	41266570	41266570	C	T	3:g.41266570C>T	ENST00000349496.5:c.367C>T	0.23		302	1028		353	10	2020-04-15
Metastatic Colorectal Cancer (MSKCC, Cancer Cell 2018)	P-0000739-T01-IM3	Colorectal Adenocarcinoma	Q545K	OncoKB: Unknown, level NA;CIViC: NA;MyCancerGenome: not present;CancerHotspot: no;3DHotspot: no	MutationAssessor: impact: medium, score: 3.015;SIFT: impact: tolerated, score: 0.06;Polyphen-2: impact: benign, score: 0.095	Missense_Mutation	SNP	diploid		SOMATIC	Unknown	MSKCC	3	41275738	41275738	C	A	3:g.41275738C>A	ENST00000349496.5:c.1633C>A	0.23		116	380		221	7	2020-10-15
Metastatic Colorectal Cancer (MSKCC, Cancer Cell 2018)	P-0000739-T02-IM5	Colorectal Adenocarcinoma	Q545K	OncoKB: Unknown, level NA;CIViC: NA;MyCancerGenome: not present;CancerHotspot: no;3DHotspot: no	MutationAssessor: impact: medium, score: 3.015;SIFT: impact: tolerated, score: 0.06;Polyphen-2: impact: benign, score: 0.095	Missense_Mutation	SNP	diploid		SOMATIC	Unknown	MSKCC	3	41275738	41275738	C	A	3:g.41275738C>A	ENST00000349496.5:c.1633C>A	0.36		369	646		548	10	2020-10-15
Metastatic Colorectal Cancer (MSKCC, Cancer Cell 2018)	P-0004652-T01-IM5	Colorectal Adenocarcinoma	Q773*	OncoKB: Unknown, level NA;CIViC: NA;MyCancerGenome: not present;CancerHotspot: no;3DHotspot: no	MutationAssessor: NA;SIFT: NA;Polyphen-2: NA	Nonsense_Mutation	SNP	diploid		SOMATIC	Unknown	MSKCC	3	41280804	41280804	C	T	3:g.41280804C>T	ENST00000349496.5:c.2317C>T	0.09		54	570		418	6	15/15
Metastatic Colorectal Cancer (MSKCC, Cancer Cell 2018)	P-0006960-T01-IM5	Colorectal Adenocarcinoma	R376H	OncoKB: Unknown, level NA;CIViC: NA;MyCancerGenome: not present;CancerHotspot: no;3DHotspot: no	MutationAssessor: impact: medium, score: 3.09;SIFT: impact: deleterious, score: 0;Polyphen-2: impact: probably_damaging, score: 0.995	Missense_Mutation	SNP	diploid	1	SOMATIC	Unknown	MSKCC	3	41274877	41274877	G	A	3:g.41274877G>A	ENST00000349496.5:c.1127G>A	0.29	0.002	238	590	1	490	351	2020-08-15
Metastatic Colorectal Cancer (MSKCC, Cancer Cell 2018)	P-0010587-T01-IM5	Colorectal Adenocarcinoma	R453Q	OncoKB: Unknown, level NA;CIViC: NA;MyCancerGenome: not present;CancerHotspot: no;3DHotspot: no	MutationAssessor: impact: neutral, score: -1.335;SIFT: impact: tolerated, score: 1;Polyphen-2: impact: benign, score: 0.003	Missense_Mutation	SNP	diploid	1	SOMATIC	Unknown	MSKCC	3	41275192	41275192	G	A	3:g.41275192G>A	ENST00000349496.5:c.1358G>A	0.2		146	572		324	86	2020-09-15
Metastatic Colorectal Cancer (MSKCC, Cancer Cell 2018)	P-0011084-T02-IM5	Colorectal Adenocarcinoma	R469C	OncoKB: Unknown, level NA;CIViC: NA;MyCancerGenome: not present;CancerHotspot: no;3DHotspot: no	MutationAssessor: NA;SIFT: impact: deleterious, score: 0;Polyphen-2: impact: probably_damaging, score: 0.992	Missense_Mutation	SNP	diploid	2	SOMATIC	Unknown	MSKCC	3	41275239	41275239	C	T	3:g.41275239C>T	ENST00000349496.5:c.1405C>T	0.08	0.0025	43	490	1	395	6	2020-09-15
Metastatic Colorectal Cancer (MSKCC, Cancer Cell 2018)	P-0006612-T01-IM5	Colorectal Adenocarcinoma	R486C	OncoKB: Unknown, level NA;CIViC: NA;MyCancerGenome: not present;CancerHotspot: no;3DHotspot: no	MutationAssessor: impact: medium, score: 3.445;SIFT: impact: deleterious, score: 0.02;Polyphen-2: impact: possibly_damaging, score: 0.83	Missense_Mutation	SNP	diploid	2	SOMATIC	Unknown	MSKCC	3	41275290	41275290	C	T	3:g.41275290C>T	ENST00000349496.5:c.1456C>T	0.1		71	649		448	357	2020-09-15	1.59912e-05		rs113411271
Metastatic Colorectal Cancer (MSKCC, Cancer Cell 2018)	P-0007836-T01-IM5	Colorectal Adenocarcinoma	R486C	OncoKB: Unknown, level NA;CIViC: NA;MyCancerGenome: not present;CancerHotspot: no;3DHotspot: no	MutationAssessor: impact: medium, score: 3.445;SIFT: impact: deleterious, score: 0.02;Polyphen-2: impact: possibly_damaging, score: 0.83	Missense_Mutation	SNP	diploid	2	SOMATIC	Unknown	MSKCC	3	41275290	41275290	C	T	3:g.41275290C>T	ENST00000349496.5:c.1456C>T	0.18	0.0034	105	466	1	289	65	2020-09-15	1.59912e-05		rs113411271
Metastatic Colorectal Cancer (MSKCC, Cancer Cell 2018)	P-0014143-T01-IM5	Colorectal Adenocarcinoma	R486H	OncoKB: Unknown, level NA;CIViC: NA;MyCancerGenome: not present;CancerHotspot: no;3DHotspot: no	MutationAssessor: impact: medium, score: 3.445;SIFT: impact: deleterious, score: 0.02;Polyphen-2: impact: probably_damaging, score: 0.99	Missense_Mutation	SNP	diploid	2	SOMATIC	Unknown	MSKCC	3	41275291	41275291	G	A	3:g.41275291G>A	ENST00000349496.5:c.1457G>A	0.06	0.0028	21	310	1	358	53	2020-09-15		809472	rs750554859
Metastatic Colorectal Cancer (MSKCC, Cancer Cell 2018)	P-0001808-T01-IM3	Colorectal Adenocarcinoma	R515*	OncoKB: Unknown, level NA;CIViC: NA;MyCancerGenome: not present;CancerHotspot: no;3DHotspot: no	MutationAssessor: NA;SIFT: NA;Polyphen-2: NA	Nonsense_Mutation	SNP	diploid		SOMATIC	Unknown	MSKCC	3	41275648	41275648	C	T	3:g.41275648C>T	ENST00000349496.5:c.1543C>T	0.07		88	1121		307	159	2020-10-15		39655	rs397514554
Metastatic Colorectal Cancer (MSKCC, Cancer Cell 2018)	P-0001746-T01-IM3	Colorectal Adenocarcinoma	R582W	OncoKB: Unknown, level NA;CIViC: NA;MyCancerGenome: not present;CancerHotspot: no;3DHotspot: no	MutationAssessor: impact: medium, score: 3.335;SIFT: impact: deleterious, score: 0;Polyphen-2: impact: probably_damaging, score: 0.991	Missense_Mutation	SNP	diploid	1	SOMATIC	Unknown	MSKCC	3	41277275	41277275	C	T	3:g.41277275C>T	ENST00000349496.5:c.1744C>T	0.3		67	154		701	7	2020-11-15
Metastatic Colorectal Cancer (MSKCC, Cancer Cell 2018)	P-0005548-T01-IM5	Colorectal Adenocarcinoma	R582W	OncoKB: Unknown, level NA;CIViC: NA;MyCancerGenome: not present;CancerHotspot: no;3DHotspot: no	MutationAssessor: impact: medium, score: 3.335;SIFT: impact: deleterious, score: 0;Polyphen-2: impact: probably_damaging, score: 0.991	Missense_Mutation	SNP	diploid	1	SOMATIC	Unknown	MSKCC	3	41277275	41277275	C	T	3:g.41277275C>T	ENST00000349496.5:c.1744C>T	0.18	0.0027	203	939	3	1119	69	2020-11-15
Metastatic Colorectal Cancer (MSKCC, Cancer Cell 2018)	P-0009058-T01-IM5	Colorectal Adenocarcinoma	R582W	OncoKB: Unknown, level NA;CIViC: NA;MyCancerGenome: not present;CancerHotspot: no;3DHotspot: no	MutationAssessor: impact: medium, score: 3.335;SIFT: impact: deleterious, score: 0;Polyphen-2: impact: probably_damaging, score: 0.991	Missense_Mutation	SNP	diploid	1	SOMATIC	Unknown	MSKCC	3	41277275	41277275	C	T	3:g.41277275C>T	ENST00000349496.5:c.1744C>T	0.2		196	805		422	7	2020-11-15
Metastatic Colorectal Cancer (MSKCC, Cancer Cell 2018)	P-0010898-T01-IM5	Colorectal Adenocarcinoma	R582W	OncoKB: Unknown, level NA;CIViC: NA;MyCancerGenome: not present;CancerHotspot: no;3DHotspot: no	MutationAssessor: impact: medium, score: 3.335;SIFT: impact: deleterious, score: 0;Polyphen-2: impact: probably_damaging, score: 0.991	Missense_Mutation	SNP	diploid	1	UNKNOWN	Unknown	MSKCC	3	41277275	41277275	C	T	3:g.41277275C>T	ENST00000349496.5:c.1744C>T	0.17	0.0009	226	1092	1	1120	14	2020-11-15
Metastatic Colorectal Cancer (MSKCC, Cancer Cell 2018)	P-0001525-T01-IM3	Colorectal Adenocarcinoma	R661Q	OncoKB: Unknown, level NA;CIViC: NA;MyCancerGenome: not present;CancerHotspot: no;3DHotspot: no	MutationAssessor: impact: medium, score: 2.73;SIFT: impact: deleterious, score: 0;Polyphen-2: impact: possibly_damaging, score: 0.788	Missense_Mutation	SNP	deepdel	1	SOMATIC	Unknown	MSKCC	3	41278106	41278106	G	A	3:g.41278106G>A	ENST00000349496.5:c.1982G>A	0.6		725	475		444	3	13/15
Metastatic Colorectal Cancer (MSKCC, Cancer Cell 2018)	P-0008582-T01-IM5	Colorectal Adenocarcinoma	R661Q	OncoKB: Unknown, level NA;CIViC: NA;MyCancerGenome: not present;CancerHotspot: no;3DHotspot: no	MutationAssessor: impact: medium, score: 2.73;SIFT: impact: deleterious, score: 0;Polyphen-2: impact: possibly_damaging, score: 0.788	Missense_Mutation	SNP	diploid	1	SOMATIC	Unknown	MSKCC	3	41278106	41278106	G	A	3:g.41278106G>A	ENST00000349496.5:c.1982G>A	0.11	0.0018	138	1131	1	563	6	13/15
Metastatic Colorectal Cancer (MSKCC, Cancer Cell 2018)	P-0001949-T01-IM3	Colorectal Adenocarcinoma	S23_S33del	OncoKB: Predicted Oncogenic, level NA;CIViC: NA;MyCancerGenome: not present;CancerHotspot: yes;3DHotspot: no	MutationAssessor: NA;SIFT: NA;Polyphen-2: NA	In_Frame_Del	DEL	diploid		SOMATIC	Unknown	MSKCC	3	41266069	41266101	TAGTCACTGGCAGCAACAGTCTTACCTGGACTC	-	3:g.41266069_41266101del	ENST00000349496.5:c.67_99del	0.56		424	332		389	11	2020-03-15
Metastatic Colorectal Cancer (MSKCC, Cancer Cell 2018)	P-0004363-T01-IM5	Colorectal Adenocarcinoma	S33F	OncoKB: Likely Oncogenic, level NA;CIViC: NA;MyCancerGenome: not present;CancerHotspot: yes;3DHotspot: no	MutationAssessor: impact: medium, score: 2.66;SIFT: impact: deleterious, score: 0;Polyphen-2: impact: probably_damaging, score: 1	Missense_Mutation	SNP	diploid	464	SOMATIC	Unknown	MSKCC	3	41266101	41266101	C	T	3:g.41266101C>T	ENST00000349496.5:c.98C>T	0.18		115	535		486	10	2020-03-15		17583	rs121913400
Metastatic Colorectal Cancer (MSKCC, Cancer Cell 2018)	P-0006365-T01-IM5	Colorectal Adenocarcinoma	S341T	OncoKB: Unknown, level NA;CIViC: NA;MyCancerGenome: not present;CancerHotspot: no;3DHotspot: no	MutationAssessor: impact: medium, score: 1.985;SIFT: impact: tolerated, score: 0.11;Polyphen-2: impact: benign, score: 0.096	Missense_Mutation	SNP	diploid		SOMATIC	Unknown	MSKCC	3	41268784	41268784	G	C	3:g.41268784G>C	ENST00000349496.5:c.1022G>C	0.28		162	424		429	43	2020-07-15
Metastatic Colorectal Cancer (MSKCC, Cancer Cell 2018)	P-0007882-T01-IM5	Colorectal Adenocarcinoma	S37F	OncoKB: Likely Oncogenic, level NA;CIViC: NA;MyCancerGenome: present;CancerHotspot: yes;3DHotspot: no	MutationAssessor: impact: medium, score: 2.66;SIFT: impact: deleterious, score: 0;Polyphen-2: impact: probably_damaging, score: 1	Missense_Mutation	SNP	diploid	493	SOMATIC	Unknown	MSKCC	3	41266113	41266113	C	T	3:g.41266113C>T	ENST00000349496.5:c.110C>T	0.13	0.0024	125	821	1	410	47	2020-03-15		17586	rs121913403
Metastatic Colorectal Cancer (MSKCC, Cancer Cell 2018)	P-0004083-T01-IM5	Colorectal Adenocarcinoma	S45F	OncoKB: Likely Oncogenic, level NA;CIViC: Predictive: 1, Diagnostic: 7, Prognostic: 1;MyCancerGenome: present;CancerHotspot: yes;3DHotspot: no	MutationAssessor: impact: medium, score: 2.565;SIFT: impact: deleterious, score: 0;Polyphen-2: impact: probably_damaging, score: 0.928	Missense_Mutation	SNP	diploid	817	SOMATIC	Unknown	MSKCC	3	41266137	41266137	C	T	3:g.41266137C>T	ENST00000349496.5:c.134C>T	0.37		291	488		518	21	2020-03-15		17588	rs121913409
Metastatic Colorectal Cancer (MSKCC, Cancer Cell 2018)	P-0005151-T01-IM5	Colorectal Adenocarcinoma	S45F	OncoKB: Likely Oncogenic, level NA;CIViC: Predictive: 1, Diagnostic: 7, Prognostic: 1;MyCancerGenome: present;CancerHotspot: yes;3DHotspot: no	MutationAssessor: impact: medium, score: 2.565;SIFT: impact: deleterious, score: 0;Polyphen-2: impact: probably_damaging, score: 0.928	Missense_Mutation	SNP	diploid	817	SOMATIC	Unknown	MSKCC	3	41266137	41266137	C	T	3:g.41266137C>T	ENST00000349496.5:c.134C>T	0.52		235	221		320	67	2020-03-15		17588	rs121913409
Metastatic Colorectal Cancer (MSKCC, Cancer Cell 2018)	P-0006936-T01-IM5	Colorectal Adenocarcinoma	S45F	OncoKB: Likely Oncogenic, level NA;CIViC: Predictive: 1, Diagnostic: 7, Prognostic: 1;MyCancerGenome: present;CancerHotspot: yes;3DHotspot: no	MutationAssessor: impact: medium, score: 2.565;SIFT: impact: deleterious, score: 0;Polyphen-2: impact: probably_damaging, score: 0.928	Missense_Mutation	SNP	diploid	817	SOMATIC	Unknown	MSKCC	3	41266137	41266137	C	T	3:g.41266137C>T	ENST00000349496.5:c.134C>T	0.2		78	311		616	3	2020-03-15		17588	rs121913409
Metastatic Colorectal Cancer (MSKCC, Cancer Cell 2018)	P-0010350-T01-IM5	Colorectal Adenocarcinoma	S45F	OncoKB: Likely Oncogenic, level NA;CIViC: Predictive: 1, Diagnostic: 7, Prognostic: 1;MyCancerGenome: present;CancerHotspot: yes;3DHotspot: no	MutationAssessor: impact: medium, score: 2.565;SIFT: impact: deleterious, score: 0;Polyphen-2: impact: probably_damaging, score: 0.928	Missense_Mutation	SNP	diploid	817	SOMATIC	Unknown	MSKCC	3	41266137	41266137	C	T	3:g.41266137C>T	ENST00000349496.5:c.134C>T	0.29		107	257		348	8	2020-03-15		17588	rs121913409
Metastatic Colorectal Cancer (MSKCC, Cancer Cell 2018)	P-0011071-T01-IM5	Colorectal Adenocarcinoma	S45F	OncoKB: Likely Oncogenic, level NA;CIViC: Predictive: 1, Diagnostic: 7, Prognostic: 1;MyCancerGenome: present;CancerHotspot: yes;3DHotspot: no	MutationAssessor: impact: medium, score: 2.565;SIFT: impact: deleterious, score: 0;Polyphen-2: impact: probably_damaging, score: 0.928	Missense_Mutation	SNP	diploid	817	SOMATIC	Unknown	MSKCC	3	41266137	41266137	C	T	3:g.41266137C>T	ENST00000349496.5:c.134C>T	0.46		199	231		453	82	2020-03-15		17588	rs121913409
Metastatic Colorectal Cancer (MSKCC, Cancer Cell 2018)	P-0013876-T01-IM5	Colorectal Adenocarcinoma	S45F	OncoKB: Likely Oncogenic, level NA;CIViC: Predictive: 1, Diagnostic: 7, Prognostic: 1;MyCancerGenome: present;CancerHotspot: yes;3DHotspot: no	MutationAssessor: impact: medium, score: 2.565;SIFT: impact: deleterious, score: 0;Polyphen-2: impact: probably_damaging, score: 0.928	Missense_Mutation	SNP	diploid	817	SOMATIC	Unknown	MSKCC	3	41266137	41266137	C	T	3:g.41266137C>T	ENST00000349496.5:c.134C>T	0.6		427	279		665	62	2020-03-15		17588	rs121913409
Metastatic Colorectal Cancer (MSKCC, Cancer Cell 2018)	P-0000862-T01-IM3	Colorectal Adenocarcinoma	S45P	OncoKB: Likely Oncogenic, level NA;CIViC: Diagnostic: 2, Prognostic: 1;MyCancerGenome: present;CancerHotspot: yes;3DHotspot: no	MutationAssessor: impact: medium, score: 2.215;SIFT: impact: deleterious, score: 0;Polyphen-2: impact: possibly_damaging, score: 0.905	Missense_Mutation	SNP	diploid	817	SOMATIC	Unknown	MSKCC	3	41266136	41266136	T	C	3:g.41266136T>C	ENST00000349496.5:c.133T>C	0.75		325	107		471	49	2020-03-15		17589	rs121913407
Metastatic Colorectal Cancer (MSKCC, Cancer Cell 2018)	P-0005230-T01-IM5	Colorectal Adenocarcinoma	T41A	OncoKB: Oncogenic, level NA;CIViC: Predictive: 3, Diagnostic: 2, Prognostic: 1;MyCancerGenome: not present;CancerHotspot: yes;3DHotspot: no	MutationAssessor: impact: medium, score: 2.68;SIFT: impact: deleterious, score: 0;Polyphen-2: impact: possibly_damaging, score: 0.694	Missense_Mutation	SNP	diploid	941	SOMATIC	Unknown	MSKCC	3	41266124	41266124	A	G	3:g.41266124A>G	ENST00000349496.5:c.121A>G	0.08		43	476		653	65	2020-03-15		17580	rs121913412
Metastatic Colorectal Cancer (MSKCC, Cancer Cell 2018)	P-0006680-T01-IM5	Colorectal Adenocarcinoma	T41A	OncoKB: Oncogenic, level NA;CIViC: Predictive: 3, Diagnostic: 2, Prognostic: 1;MyCancerGenome: not present;CancerHotspot: yes;3DHotspot: no	MutationAssessor: impact: medium, score: 2.68;SIFT: impact: deleterious, score: 0;Polyphen-2: impact: possibly_damaging, score: 0.694	Missense_Mutation	SNP	diploid	941	SOMATIC	Unknown	MSKCC	3	41266124	41266124	A	G	3:g.41266124A>G	ENST00000349496.5:c.121A>G	0.58	0.0025	419	301	1	400	4	2020-03-15		17580	rs121913412
Metastatic Colorectal Cancer (MSKCC, Cancer Cell 2018)	P-0007843-T01-IM5	Colorectal Adenocarcinoma	T41A	OncoKB: Oncogenic, level NA;CIViC: Predictive: 3, Diagnostic: 2, Prognostic: 1;MyCancerGenome: not present;CancerHotspot: yes;3DHotspot: no	MutationAssessor: impact: medium, score: 2.68;SIFT: impact: deleterious, score: 0;Polyphen-2: impact: possibly_damaging, score: 0.694	Missense_Mutation	SNP	diploid	941	SOMATIC	Unknown	MSKCC	3	41266124	41266124	A	G	3:g.41266124A>G	ENST00000349496.5:c.121A>G	0.42		258	358		335	37	2020-03-15		17580	rs121913412
Metastatic Colorectal Cancer (MSKCC, Cancer Cell 2018)	P-0008746-T01-IM5	Colorectal Adenocarcinoma	T41A	OncoKB: Oncogenic, level NA;CIViC: Predictive: 3, Diagnostic: 2, Prognostic: 1;MyCancerGenome: not present;CancerHotspot: yes;3DHotspot: no	MutationAssessor: impact: medium, score: 2.68;SIFT: impact: deleterious, score: 0;Polyphen-2: impact: possibly_damaging, score: 0.694	Missense_Mutation	SNP	diploid	941	SOMATIC	Unknown	MSKCC	3	41266124	41266124	A	G	3:g.41266124A>G	ENST00000349496.5:c.121A>G	0.4		350	525		547	49	2020-03-15		17580	rs121913412
Metastatic Colorectal Cancer (MSKCC, Cancer Cell 2018)	P-0011446-T01-IM5	Colorectal Adenocarcinoma	T41A	OncoKB: Oncogenic, level NA;CIViC: Predictive: 3, Diagnostic: 2, Prognostic: 1;MyCancerGenome: not present;CancerHotspot: yes;3DHotspot: no	MutationAssessor: impact: medium, score: 2.68;SIFT: impact: deleterious, score: 0;Polyphen-2: impact: possibly_damaging, score: 0.694	Missense_Mutation	SNP	diploid	941	SOMATIC	Unknown	MSKCC	3	41266124	41266124	A	G	3:g.41266124A>G	ENST00000349496.5:c.121A>G	0.7		526	222		712	41	2020-03-15		17580	rs121913412
Metastatic Colorectal Cancer (MSKCC, Cancer Cell 2018)	P-0013227-T01-IM5	Colorectal Adenocarcinoma	T41A	OncoKB: Oncogenic, level NA;CIViC: Predictive: 3, Diagnostic: 2, Prognostic: 1;MyCancerGenome: not present;CancerHotspot: yes;3DHotspot: no	MutationAssessor: impact: medium, score: 2.68;SIFT: impact: deleterious, score: 0;Polyphen-2: impact: possibly_damaging, score: 0.694	Missense_Mutation	SNP	diploid	941	SOMATIC	Unknown	MSKCC	3	41266124	41266124	A	G	3:g.41266124A>G	ENST00000349496.5:c.121A>G	0.28		221	557		648	71	2020-03-15		17580	rs121913412
Metastatic Colorectal Cancer (MSKCC, Cancer Cell 2018)	P-0012728-T01-IM5	Colorectal Adenocarcinoma	V22_S33del	OncoKB: Predicted Oncogenic, level NA;CIViC: NA;MyCancerGenome: not present;CancerHotspot: yes;3DHotspot: no	MutationAssessor: NA;SIFT: NA;Polyphen-2: NA	In_Frame_Del	DEL	diploid		SOMATIC	Unknown	MSKCC	3	41266065	41266100	CTGTTAGTCACTGGCAGCAACAGTCTTACCTGGACT	-	3:g.41266065_41266100del	ENST00000349496.5:c.65_100del	0.59		325	230		599	10	2020-03-15
Metastatic Colorectal Cancer (MSKCC, Cancer Cell 2018)	P-0000763-T01-IM3	Colorectal Adenocarcinoma	W25_D32del	OncoKB: Predicted Oncogenic, level NA;CIViC: NA;MyCancerGenome: not present;CancerHotspot: yes;3DHotspot: no	MutationAssessor: NA;SIFT: NA;Polyphen-2: NA	In_Frame_Del	DEL	diploid		SOMATIC	Unknown	MSKCC	3	41266074	41266097	ACTGGCAGCAACAGTCTTACCTGG	-	3:g.41266074_41266097del	ENST00000349496.5:c.74_97del	0.5		180	178		330	9	2020-03-15		376227
Metastatic Colorectal Cancer (MSKCC, Cancer Cell 2018)	P-0008782-T01-IM5	Colorectal Adenocarcinoma	W383R	OncoKB: Likely Oncogenic, level NA;CIViC: NA;MyCancerGenome: not present;CancerHotspot: yes;3DHotspot: no	MutationAssessor: impact: medium, score: 3.02;SIFT: impact: deleterious, score: 0;Polyphen-2: impact: probably_damaging, score: 0.996	Missense_Mutation	SNP	diploid	6	SOMATIC	Unknown	MSKCC	3	41274897	41274897	T	C	3:g.41274897T>C	ENST00000349496.5:c.1147T>C	0.2		144	585		390	11	2020-08-15
Metastatic Colorectal Cancer (MSKCC, Cancer Cell 2018)	P-0006778-T01-IM5	Colorectal Adenocarcinoma	X10_splice	OncoKB: Unknown, level NA;CIViC: NA;MyCancerGenome: not present;CancerHotspot: no;3DHotspot: no	MutationAssessor: NA;SIFT: NA;Polyphen-2: NA	Splice_Site	DEL	diploid		SOMATIC	Unknown	MSKCC	3	41266028	41266420	GAGTTGGACATGGCCATGGAACCAGACAGAAAAGCGGCTGTTAGTCACTGGCAGCAACAGTCTTACCTGGACTCTGGAATCCATTCTGGTGCCACTACCACAGCTCCTTCTCTGAGTGGTAAAGGCAATCCTGAGGAAGAGGATGTGGATACCTCCCAAGTCCTGTATGAGTGGGAACAGGGATTTTCTCAGTCCTTCACTCAAGAACAAGTAGCTGGTAAGAGTATTATTTTTCATTGCCTTACTGAAAGTCAG	-	3:g.41266028_41266420del		0.18		106	496		460	5
Metastatic Colorectal Cancer (MSKCC, Cancer Cell 2018)	P-0006890-T01-IM5	Colorectal Adenocarcinoma	X10_splice	OncoKB: Unknown, level NA;CIViC: NA;MyCancerGenome: not present;CancerHotspot: no;3DHotspot: no	MutationAssessor: NA;SIFT: NA;Polyphen-2: NA	Splice_Site	DEL	diploid		SOMATIC	Unknown	MSKCC	3	41266029	41266287	AGTTGGACATGGCCATGGAACCAGACAGAAAAGCGGCTGTTAGTCACTGGCAGCAACAGTCTTACCTGGACTCTGGAATCCATTCTGGTGCCACTACCACAGCTCCTTCTCTGAGTGGTAAAGGCAATCCTGAGGAAGAGGATGTGGATACCTCCCAAGTCCTGTATGAGTGGGAACAGGGATTTTCTCAGTCCTTCACTCAAGAACAAGTAGCTGGTAAGAGTATTATTTTTCATTGCCTTACTGAAAGTCAGA	-	3:g.41266029_41266287del		0.06		45	745		390	5
Metastatic Colorectal Cancer (MSKCC, Cancer Cell 2018)	P-0012747-T01-IM5	Colorectal Adenocarcinoma	X13_splice	OncoKB: Unknown, level NA;CIViC: NA;MyCancerGenome: not present;CancerHotspot: no;3DHotspot: no	MutationAssessor: NA;SIFT: NA;Polyphen-2: NA	Splice_Site	DEL	diploid		SOMATIC	Unknown	MSKCC	3	41266038	41266264	TGGCCATGGAACCAGACAGAAAAGCGGCTGTTAGTCACTGGCAGCAACAGTCTTACCTGGACTCTGGAATCCATTCTGGTGCCACTACCACAGCTCCTTCTCTGAGTGGTAAAGGCAATCCTGAGGAAGAGGATGTGGATACCTCCCAAGTCCTGTATGAGTGGGAACAGGGATTTTCTCAGTCCTTCACTCAAGAACAAGTAGCTGGTAAGAGTATTATTTTTCAT	-	3:g.41266038_41266264del	ENST00000349496.5:c.37_241+22del	0.7		87	38		344	8	2020-03-15
Metastatic Colorectal Cancer (MSKCC, Cancer Cell 2018)	P-0013300-T01-IM5	Colorectal Adenocarcinoma	X29_splice	OncoKB: Unknown, level NA;CIViC: NA;MyCancerGenome: not present;CancerHotspot: yes;3DHotspot: no	MutationAssessor: NA;SIFT: NA;Polyphen-2: NA	Splice_Site	DEL	diploid		SOMATIC	Unknown	MSKCC	3	41266086	41266304	AGTCTTACCTGGACTCTGGAATCCATTCTGGTGCCACTACCACAGCTCCTTCTCTGAGTGGTAAAGGCAATCCTGAGGAAGAGGATGTGGATACCTCCCAAGTCCTGTATGAGTGGGAACAGGGATTTTCTCAGTCCTTCACTCAAGAACAAGTAGCTGGTAAGAGTATTATTTTTCATTGCCTTACTGAAAGTCAGAATGCAGTTTTGAGAACTAAAA	-	3:g.41266086_41266304del	ENST00000349496.5:c.86_241+63del	0.24		184	584		713	5	2020-03-15
Metastatic Colorectal Cancer (MSKCC, Cancer Cell 2018)	P-0008753-T01-IM5	Colorectal Adenocarcinoma	X30_splice	OncoKB: Unknown, level NA;CIViC: NA;MyCancerGenome: not present;CancerHotspot: no;3DHotspot: no	MutationAssessor: NA;SIFT: NA;Polyphen-2: NA	Splice_Site	DEL	diploid	2	SOMATIC	Unknown	MSKCC	3	41266090	41266253	TTACCTGGACTCTGGAATCCATTCTGGTGCCACTACCACAGCTCCTTCTCTGAGTGGTAAAGGCAATCCTGAGGAAGAGGATGTGGATACCTCCCAAGTCCTGTATGAGTGGGAACAGGGATTTTCTCAGTCCTTCACTCAAGAACAAGTAGCTGGTAAGAGTA	-	3:g.41266090_41266253del	ENST00000349496.5:c.90_241+12del	0.3		260	609		664	3	2020-03-15
Metastatic Colorectal Cancer (MSKCC, Cancer Cell 2018)	P-0003717-T01-IM5	Colorectal Adenocarcinoma	X5_splice	OncoKB: Unknown, level NA;CIViC: NA;MyCancerGenome: not present;CancerHotspot: no;3DHotspot: no	MutationAssessor: NA;SIFT: NA;Polyphen-2: NA	Splice_Site	DEL	diploid	2	SOMATIC	Unknown	MSKCC	3	41266002	41266029	GTTTCGTATTTATAGCTGATTTGATGGA	-	3:g.41266002_41266029del	ENST00000349496.5:c.14-12_29del	0.47	0.0074	208	233	2	268	5	2020-03-15
Metastatic Colorectal Cancer (MSKCC, Cancer Cell 2018)	P-0005327-T01-IM5	Colorectal Adenocarcinoma	X5_splice	OncoKB: Unknown, level NA;CIViC: NA;MyCancerGenome: not present;CancerHotspot: no;3DHotspot: no	MutationAssessor: NA;SIFT: NA;Polyphen-2: NA	Splice_Site	DEL	diploid	2	SOMATIC	Unknown	MSKCC	3	41265897	41266218	GTCTTTCAGATTTGACTTTATTTCTAAAAATATTTCAATGGGTCATATCACAGATTCTTTTTTTTTAAATTAAAGTAACATTTCCAATCTACTAATGCTAATACTGTTTCGTATTTATAGCTGATTTGATGGAGTTGGACATGGCCATGGAACCAGACAGAAAAGCGGCTGTTAGTCACTGGCAGCAACAGTCTTACCTGGACTCTGGAATCCATTCTGGTGCCACTACCACAGCTCCTTCTCTGAGTGGTAAAG	-	3:g.41265897_41266218del		0.82		122	26		50	6
Metastatic Colorectal Cancer (MSKCC, Cancer Cell 2018)	P-0005623-T02-IM5	Colorectal Adenocarcinoma	X5_splice	OncoKB: Unknown, level NA;CIViC: NA;MyCancerGenome: not present;CancerHotspot: no;3DHotspot: no	MutationAssessor: NA;SIFT: NA;Polyphen-2: NA	Splice_Site	DEL	diploid	2	SOMATIC	Unknown	MSKCC	3	41266013	41266355	ATAGCTGATTTGATGGAGTTGGACATGGCCATGGAACCAGACAGAAAAGCGGCTGTTAGTCACTGGCAGCAACAGTCTTACCTGGACTCTGGAATCCATTCTGGTGCCACTACCACAGCTCCTTCTCTGAGTGGTAAAGGCAATCCTGAGGAAGAGGATGTGGATACCTCCCAAGTCCTGTATGAGTGGGAACAGGGATTTTCTCAGTCCTTCACTCAAGAACAAGTAGCTGGTAAGAGTATTATTTTTCATTGC	-	3:g.41266013_41266355del		0.3		138	317		348	5
Metastatic Colorectal Cancer (MSKCC, Cancer Cell 2018)	P-0006359-T01-IM5	Colorectal Adenocarcinoma	X5_splice	OncoKB: Unknown, level NA;CIViC: NA;MyCancerGenome: not present;CancerHotspot: no;3DHotspot: no	MutationAssessor: NA;SIFT: NA;Polyphen-2: NA	Splice_Site	DEL	diploid	2	SOMATIC	Unknown	MSKCC	3	41265908	41266236	TTGACTTTATTTCTAAAAATATTTCAATGGGTCATATCACAGATTCTTTTTTTTTAAATTAAAGTAACATTTCCAATCTACTAATGCTAATACTGTTTCGTATTTATAGCTGATTTGATGGAGTTGGACATGGCCATGGAACCAGACAGAAAAGCGGCTGTTAGTCACTGGCAGCAACAGTCTTACCTGGACTCTGGAATCCATTCTGGTGCCACTACCACAGCTCCTTCTCTGAGTGGTAAAGGCAATCCTGAG	-	3:g.41265908_41266236del		0.56		36	28		47	5
Metastatic Colorectal Cancer (MSKCC, Cancer Cell 2018)	P-0006444-T02-IM5	Colorectal Adenocarcinoma	X5_splice	OncoKB: Unknown, level NA;CIViC: NA;MyCancerGenome: not present;CancerHotspot: no;3DHotspot: no	MutationAssessor: NA;SIFT: NA;Polyphen-2: NA	Splice_Site	DEL	diploid	2	SOMATIC	Unknown	MSKCC	3	41265975	41266211	CATTTCCAATCTACTAATGCTAATACTGTTTCGTATTTATAGCTGATTTGATGGAGTTGGACATGGCCATGGAACCAGACAGAAAAGCGGCTGTTAGTCACTGGCAGCAACAGTCTTACCTGGACTCTGGAATCCATTCTGGTGCCACTACCACAGCTCCTTCTCTGAGTGGTAAAGGCAATCCTGAGGAAGAGGATGTGGATACCTCCCAAGTCCTGTATGAGTGGGAACAGGGAT	-	3:g.41265975_41266211del	ENST00000349496.5:c.14-42_208del	0.29		123	299		254	4	2020-03-15
Metastatic Colorectal Cancer (MSKCC, Cancer Cell 2018)	P-0007177-T01-IM5	Colorectal Adenocarcinoma	X5_splice	OncoKB: Unknown, level NA;CIViC: NA;MyCancerGenome: not present;CancerHotspot: no;3DHotspot: no	MutationAssessor: NA;SIFT: NA;Polyphen-2: NA	Splice_Site	DEL	diploid	2	SOMATIC	Unknown	MSKCC	3	41265722	41266253	TTGGTGAAATAGCAAACAAGCCACCAGCAGGAATCTAGTCTGGATGACTGCTTCTGGAGCCTGGATGCAGTACCATTCTTCCACTGATTCAGTGAGTAACTGTTAGGTGGTTCCCTAAGGGATTAGGTATTTCATCACTGAGCTAACCCTGGCTATCATTCTGCTTTTCTTGGCTGTCTTTCAGATTTGACTTTATTTCTAAAAATATTTCAATGGGTCATATCACAGATTCTTTTTTTTTAAATTAAAGTAACA	-	3:g.41265722_41266253del		0.58		55	40		40	5
Metastatic Colorectal Cancer (MSKCC, Cancer Cell 2018)	P-0007632-T01-IM5	Colorectal Adenocarcinoma	X5_splice	OncoKB: Unknown, level NA;CIViC: NA;MyCancerGenome: not present;CancerHotspot: no;3DHotspot: no	MutationAssessor: NA;SIFT: NA;Polyphen-2: NA	Splice_Site	DEL	diploid	2	SOMATIC	Unknown	MSKCC	3	41265579	41266277	GTCATTAAATCTTTAGTTACTGAATTGGGGCTCTGCTTCGTTGCCATTAAGCCAGTCTGGCTGAGATCCCCCTGCTTTCCTCTCTCCCTGCTTACTTGTCAGGCTACCTTTTGCTCCATTTTCTGCTCACTCCTCCTAATGGCTTGGTGAAATAGCAAACAAGCCACCAGCAGGAATCTAGTCTGGATGACTGCTTCTGGAGCCTGGATGCAGTACCATTCTTCCACTGATTCAGTGAGTAACTGTTAGGTGGTT	-	3:g.41265579_41266277del		0.15		58	340		399	8
Metastatic Colorectal Cancer (MSKCC, Cancer Cell 2018)	P-0012418-T01-IM5	Colorectal Adenocarcinoma	X5_splice	OncoKB: Unknown, level NA;CIViC: NA;MyCancerGenome: not present;CancerHotspot: no;3DHotspot: no	MutationAssessor: NA;SIFT: NA;Polyphen-2: NA	Splice_Site	DEL	diploid	2	SOMATIC	Unknown	MSKCC	3	41265709	41266219	TCCTCCTAATGGCTTGGTGAAATAGCAAACAAGCCACCAGCAGGAATCTAGTCTGGATGACTGCTTCTGGAGCCTGGATGCAGTACCATTCTTCCACTGATTCAGTGAGTAACTGTTAGGTGGTTCCCTAAGGGATTAGGTATTTCATCACTGAGCTAACCCTGGCTATCATTCTGCTTTTCTTGGCTGTCTTTCAGATTTGACTTTATTTCTAAAAATATTTCAATGGGTCATATCACAGATTCTTTTTTTTTAAATTAAAGTAACATTTCCAATCTACTAATGCTAATACTGTTTCGTATTTATAGCTGATTTGATGGAGTTGGACATGGCCATGGAACCAGACAGAAAAGCGGCTGTTAGTCACTGGCAGCAACAGTCTTACCTGGACTCTGGAAT…	-	3:g.41265709_41266219del	ENST00000349496.5:c.13+141_220del	0.58		113	82		140	7	2020-03-15
Metastatic Colorectal Cancer (MSKCC, Cancer Cell 2018)	P-0012418-T02-IM5	Colorectal Adenocarcinoma	X5_splice	OncoKB: Unknown, level NA;CIViC: NA;MyCancerGenome: not present;CancerHotspot: no;3DHotspot: no	MutationAssessor: NA;SIFT: NA;Polyphen-2: NA	Splice_Site	DEL	diploid	2	SOMATIC	Unknown	MSKCC	3	41265709	41266219	TCCTCCTAATGGCTTGGTGAAATAGCAAACAAGCCACCAGCAGGAATCTAGTCTGGATGACTGCTTCTGGAGCCTGGATGCAGTACCATTCTTCCACTGATTCAGTGAGTAACTGTTAGGTGGTTCCCTAAGGGATTAGGTATTTCATCACTGAGCTAACCCTGGCTATCATTCTGCTTTTCTTGGCTGTCTTTCAGATTTGACTTTATTTCTAAAAATATTTCAATGGGTCATATCACAGATTCTTTTTTTTTAAATTAAAGTAACATTTCCAATCTACTAATGCTAATACTGTTTCGTATTTATAGCTGATTTGATGGAGTTGGACATGGCCATGGAACCAGACAGAAAAGCGGCTGTTAGTCACTGGCAGCAACAGTCTTACCTGGACTCTGGAAT…	-	3:g.41265709_41266219del	ENST00000349496.5:c.13+141_220del	0.72		179	71		100	5	2020-03-15
Metastatic Colorectal Cancer (MSKCC, Cancer Cell 2018)	P-0012781-T01-IM5	Colorectal Adenocarcinoma	X5_splice	OncoKB: Unknown, level NA;CIViC: NA;MyCancerGenome: not present;CancerHotspot: no;3DHotspot: no	MutationAssessor: NA;SIFT: NA;Polyphen-2: NA	Splice_Site	DEL	diploid	2	SOMATIC	Unknown	MSKCC	3	41266012	41266312	TATAGCTGATTTGATGGAGTTGGACATGGCCATGGAACCAGACAGAAAAGCGGCTGTTAGTCACTGGCAGCAACAGTCTTACCTGGACTCTGGAATCCATTCTGGTGCCACTACCACAGCTCCTTCTCTGAGTGGTAAAGGCAATCCTGAGGAAGAGGATGTGGATACCTCCCAAGTCCTGTATGAGTGGGAACAGGGATTTTCTCAGTCCTTCACTCAAGAACAAGTAGCTGGTAAGAGTATTATTTTTCATTGCCTTACTGAAAGTCAGAATGCAGTTTTGAGAACTAAAAAGTTAGTG	-	3:g.41266012_41266312del	ENST00000349496.5:c.14-1_241+72del	0.07		32	436		340	4	2020-03-15
Metastatic Colorectal Cancer (MSKCC, Cancer Cell 2018)	P-0006687-T01-IM5	Colorectal Adenocarcinoma	X6_splice	OncoKB: Unknown, level NA;CIViC: NA;MyCancerGenome: not present;CancerHotspot: no;3DHotspot: no	MutationAssessor: NA;SIFT: NA;Polyphen-2: NA	Splice_Site	DEL	diploid		SOMATIC	Unknown	MSKCC	3	41266016	41266403	GCTGATTTGATGGAGTTGGACATGGCCATGGAACCAGACAGAAAAGCGGCTGTTAGTCACTGGCAGCAACAGTCTTACCTGGACTCTGGAATCCATTCTGGTGCCACTACCACAGCTCCTTCTCTGAGTGGTAAAGGCAATCCTGAGGAAGAGGATGTGGATACCTCCCAAGTCCTGTATGAGTGGGAACAGGGATTTTCTCAGTCCTTCACTCAAGAACAAGTAGCTGGTAAGAGTATTATTTTTCATTGCCTT	-	3:g.41266016_41266403del		0.28		250	635		335	4
Metastatic Colorectal Cancer (MSKCC, Cancer Cell 2018)	P-0003717-T01-IM5	Colorectal Adenocarcinoma	X81_splice	OncoKB: Unknown, level NA;CIViC: NA;MyCancerGenome: not present;CancerHotspot: no;3DHotspot: no	MutationAssessor: NA;SIFT: NA;Polyphen-2: NA	Splice_Site	SNP	diploid		SOMATIC	Unknown	MSKCC	3	41266245	41266245	G	T	3:g.41266245G>T	ENST00000349496.5:c.241+1G>T	0.47		220	246		280	5

## Sheet: APC_Mutations
Study	Sample ID	Cancer Type	Protein Change	Annotation	Functional Impact	Mutation Type	Variant Type	Copy #	COSMIC	MS	VS	Center	Chromosome	Start Pos	End Pos	Ref	Var	HGVSg	HGVSc	Allele Freq (T)	Allele Freq (N)	Variant Reads	Ref Reads	Variant Reads (Normal)	Ref Reads (Normal)	# Mut in Sample	Exon	gnomAD	ClinVar ID	dbSNP
Colorectal Adenocarcinoma (DFCI, Cell Reports 2016)	coadread_dfci_2016_3535	Colorectal Adenocarcinoma	T1556Nfs*3	OncoKB: Likely Oncogenic, level NA;CIViC: NA;MyCancerGenome: not present;CancerHotspot: no;3DHotspot: no	MutationAssessor: NA;SIFT: NA;Polyphen-2: NA	Frame_Shift_Ins	INS		244	NA	NA	dfci.harvard.edu	5	112175951	112175952	-	A	5:g.112175951_112175952insA								845
Colorectal Adenocarcinoma (DFCI, Cell Reports 2016)	coadread_dfci_2016_162841	Colorectal Adenocarcinoma	T1556Nfs*3	OncoKB: Likely Oncogenic, level NA;CIViC: NA;MyCancerGenome: not present;CancerHotspot: no;3DHotspot: no	MutationAssessor: NA;SIFT: NA;Polyphen-2: NA	Frame_Shift_Ins	INS		244	NA	NA	dfci.harvard.edu	5	112175951	112175952	-	A	5:g.112175951_112175952insA								691
Colorectal Adenocarcinoma (DFCI, Cell Reports 2016)	coadread_dfci_2016_3094	Colorectal Adenocarcinoma	T1556Nfs*3	OncoKB: Likely Oncogenic, level NA;CIViC: NA;MyCancerGenome: not present;CancerHotspot: no;3DHotspot: no	MutationAssessor: NA;SIFT: NA;Polyphen-2: NA	Frame_Shift_Ins	INS		244	NA	NA	dfci.harvard.edu	5	112175951	112175952	-	A	5:g.112175951_112175952insA								1003
Colorectal Adenocarcinoma (DFCI, Cell Reports 2016)	coadread_dfci_2016_4538	Colorectal Adenocarcinoma	T1556Nfs*3	OncoKB: Likely Oncogenic, level NA;CIViC: NA;MyCancerGenome: not present;CancerHotspot: no;3DHotspot: no	MutationAssessor: NA;SIFT: NA;Polyphen-2: NA	Frame_Shift_Ins	INS		244	NA	NA	dfci.harvard.edu	5	112175951	112175952	-	A	5:g.112175951_112175952insA								321
Colorectal Adenocarcinoma (DFCI, Cell Reports 2016)	coadread_dfci_2016_402	Colorectal Adenocarcinoma	T1556Nfs*3	OncoKB: Likely Oncogenic, level NA;CIViC: NA;MyCancerGenome: not present;CancerHotspot: no;3DHotspot: no	MutationAssessor: NA;SIFT: NA;Polyphen-2: NA	Frame_Shift_Ins	INS		244	NA	NA	dfci.harvard.edu	5	112175951	112175952	-	A	5:g.112175951_112175952insA								258
Colorectal Adenocarcinoma (DFCI, Cell Reports 2016)	coadread_dfci_2016_3669	Colorectal Adenocarcinoma	T1556Nfs*3	OncoKB: Likely Oncogenic, level NA;CIViC: NA;MyCancerGenome: not present;CancerHotspot: no;3DHotspot: no	MutationAssessor: NA;SIFT: NA;Polyphen-2: NA	Frame_Shift_Ins	INS		244	NA	NA	dfci.harvard.edu	5	112175951	112175952	-	A	5:g.112175951_112175952insA								272
Colorectal Adenocarcinoma (DFCI, Cell Reports 2016)	coadread_dfci_2016_1745	Colorectal Adenocarcinoma	T1556Nfs*3	OncoKB: Likely Oncogenic, level NA;CIViC: NA;MyCancerGenome: not present;CancerHotspot: no;3DHotspot: no	MutationAssessor: NA;SIFT: NA;Polyphen-2: NA	Frame_Shift_Ins	INS		244	NA	NA	dfci.harvard.edu	5	112175951	112175952	-	A	5:g.112175951_112175952insA								139
Colorectal Adenocarcinoma (DFCI, Cell Reports 2016)	coadread_dfci_2016_3330	Colorectal Adenocarcinoma	T1556Nfs*3	OncoKB: Likely Oncogenic, level NA;CIViC: NA;MyCancerGenome: not present;CancerHotspot: no;3DHotspot: no	MutationAssessor: NA;SIFT: NA;Polyphen-2: NA	Frame_Shift_Ins	INS		244	NA	NA	dfci.harvard.edu	5	112175951	112175952	-	A	5:g.112175951_112175952insA								229
Colorectal Adenocarcinoma (DFCI, Cell Reports 2016)	coadread_dfci_2016_291403	Colorectal Adenocarcinoma	T1556Nfs*3	OncoKB: Likely Oncogenic, level NA;CIViC: NA;MyCancerGenome: not present;CancerHotspot: no;3DHotspot: no	MutationAssessor: NA;SIFT: NA;Polyphen-2: NA	Frame_Shift_Ins	INS		244	NA	NA	dfci.harvard.edu	5	112175951	112175952	-	A	5:g.112175951_112175952insA								194
Colorectal Adenocarcinoma (DFCI, Cell Reports 2016)	coadread_dfci_2016_229707	Colorectal Adenocarcinoma	T1556Nfs*3	OncoKB: Likely Oncogenic, level NA;CIViC: NA;MyCancerGenome: not present;CancerHotspot: no;3DHotspot: no	MutationAssessor: NA;SIFT: NA;Polyphen-2: NA	Frame_Shift_Ins	INS		244	NA	NA	dfci.harvard.edu	5	112175951	112175952	-	A	5:g.112175951_112175952insA								100
Colorectal Adenocarcinoma (DFCI, Cell Reports 2016)	coadread_dfci_2016_4534	Colorectal Adenocarcinoma	T1556Nfs*3	OncoKB: Likely Oncogenic, level NA;CIViC: NA;MyCancerGenome: not present;CancerHotspot: no;3DHotspot: no	MutationAssessor: NA;SIFT: NA;Polyphen-2: NA	Frame_Shift_Ins	INS		244	NA	NA	dfci.harvard.edu	5	112175951	112175952	-	A	5:g.112175951_112175952insA								172
Colorectal Adenocarcinoma (DFCI, Cell Reports 2016)	coadread_dfci_2016_3523	Colorectal Adenocarcinoma	T1556Nfs*3	OncoKB: Likely Oncogenic, level NA;CIViC: NA;MyCancerGenome: not present;CancerHotspot: no;3DHotspot: no	MutationAssessor: NA;SIFT: NA;Polyphen-2: NA	Frame_Shift_Ins	INS		244	NA	NA	dfci.harvard.edu	5	112175951	112175952	-	A	5:g.112175951_112175952insA								189
Colorectal Adenocarcinoma (DFCI, Cell Reports 2016)	coadread_dfci_2016_3479	Colorectal Adenocarcinoma	T1556Nfs*3	OncoKB: Likely Oncogenic, level NA;CIViC: NA;MyCancerGenome: not present;CancerHotspot: no;3DHotspot: no	MutationAssessor: NA;SIFT: NA;Polyphen-2: NA	Frame_Shift_Ins	INS		244	NA	NA	dfci.harvard.edu	5	112175951	112175952	-	A	5:g.112175951_112175952insA								122
Colorectal Adenocarcinoma (DFCI, Cell Reports 2016)	coadread_dfci_2016_3265	Colorectal Adenocarcinoma	T1556Nfs*3	OncoKB: Likely Oncogenic, level NA;CIViC: NA;MyCancerGenome: not present;CancerHotspot: no;3DHotspot: no	MutationAssessor: NA;SIFT: NA;Polyphen-2: NA	Frame_Shift_Ins	INS		244	NA	NA	dfci.harvard.edu	5	112175951	112175952	-	A	5:g.112175951_112175952insA								142
Colorectal Adenocarcinoma (DFCI, Cell Reports 2016)	coadread_dfci_2016_3298	Colorectal Adenocarcinoma	T1556Nfs*3	OncoKB: Likely Oncogenic, level NA;CIViC: NA;MyCancerGenome: not present;CancerHotspot: no;3DHotspot: no	MutationAssessor: NA;SIFT: NA;Polyphen-2: NA	Frame_Shift_Ins	INS		244	NA	NA	dfci.harvard.edu	5	112175951	112175952	-	A	5:g.112175951_112175952insA								119
Colorectal Adenocarcinoma (DFCI, Cell Reports 2016)	coadread_dfci_2016_20	Colorectal Adenocarcinoma	T1556Nfs*3	OncoKB: Likely Oncogenic, level NA;CIViC: NA;MyCancerGenome: not present;CancerHotspot: no;3DHotspot: no	MutationAssessor: NA;SIFT: NA;Polyphen-2: NA	Frame_Shift_Ins	INS		244	NA	NA	dfci.harvard.edu	5	112175951	112175952	-	A	5:g.112175951_112175952insA								88
Colorectal Adenocarcinoma (DFCI, Cell Reports 2016)	coadread_dfci_2016_32	Colorectal Adenocarcinoma	T1556Nfs*3	OncoKB: Likely Oncogenic, level NA;CIViC: NA;MyCancerGenome: not present;CancerHotspot: no;3DHotspot: no	MutationAssessor: NA;SIFT: NA;Polyphen-2: NA	Frame_Shift_Ins	INS		244	NA	NA	dfci.harvard.edu	5	112175951	112175952	-	A	5:g.112175951_112175952insA								229
Colorectal Adenocarcinoma (DFCI, Cell Reports 2016)	coadread_dfci_2016_3720	Colorectal Adenocarcinoma	T1556Nfs*3	OncoKB: Likely Oncogenic, level NA;CIViC: NA;MyCancerGenome: not present;CancerHotspot: no;3DHotspot: no	MutationAssessor: NA;SIFT: NA;Polyphen-2: NA	Frame_Shift_Ins	INS		244	NA	NA	dfci.harvard.edu	5	112175951	112175952	-	A	5:g.112175951_112175952insA								81
Colorectal Adenocarcinoma (DFCI, Cell Reports 2016)	coadread_dfci_2016_2765	Colorectal Adenocarcinoma	X141_splice	OncoKB: Likely Oncogenic, level NA;CIViC: NA;MyCancerGenome: not present;CancerHotspot: no;3DHotspot: no	MutationAssessor: NA;SIFT: NA;Polyphen-2: NA	Splice_Site	SNP		2	NA	NA	dfci.harvard.edu	5	112111325	112111325	G	A	5:g.112111325G>A								210
Colorectal Adenocarcinoma (DFCI, Cell Reports 2016)	coadread_dfci_2016_1206	Colorectal Adenocarcinoma	R213*	OncoKB: Likely Oncogenic, level NA;CIViC: NA;MyCancerGenome: not present;CancerHotspot: no;3DHotspot: no	MutationAssessor: NA;SIFT: NA;Polyphen-2: NA	Nonsense_Mutation	SNP		56	NA	NA	dfci.harvard.edu	5	112116592	112116592	C	T	5:g.112116592C>T								145
Colorectal Adenocarcinoma (DFCI, Cell Reports 2016)	coadread_dfci_2016_3029	Colorectal Adenocarcinoma	R213*	OncoKB: Likely Oncogenic, level NA;CIViC: NA;MyCancerGenome: not present;CancerHotspot: no;3DHotspot: no	MutationAssessor: NA;SIFT: NA;Polyphen-2: NA	Nonsense_Mutation	SNP		56	NA	NA	dfci.harvard.edu	5	112116592	112116592	C	T	5:g.112116592C>T								189
Colorectal Adenocarcinoma (DFCI, Cell Reports 2016)	coadread_dfci_2016_1804	Colorectal Adenocarcinoma	R213*	OncoKB: Likely Oncogenic, level NA;CIViC: NA;MyCancerGenome: not present;CancerHotspot: no;3DHotspot: no	MutationAssessor: NA;SIFT: NA;Polyphen-2: NA	Nonsense_Mutation	SNP		56	NA	NA	dfci.harvard.edu	5	112116592	112116592	C	T	5:g.112116592C>T								132
Colorectal Adenocarcinoma (DFCI, Cell Reports 2016)	coadread_dfci_2016_196972	Colorectal Adenocarcinoma	R213*	OncoKB: Likely Oncogenic, level NA;CIViC: NA;MyCancerGenome: not present;CancerHotspot: no;3DHotspot: no	MutationAssessor: NA;SIFT: NA;Polyphen-2: NA	Nonsense_Mutation	SNP		56	NA	NA	dfci.harvard.edu	5	112116592	112116592	C	T	5:g.112116592C>T								144
Colorectal Adenocarcinoma (DFCI, Cell Reports 2016)	coadread_dfci_2016_3255	Colorectal Adenocarcinoma	R213*	OncoKB: Likely Oncogenic, level NA;CIViC: NA;MyCancerGenome: not present;CancerHotspot: no;3DHotspot: no	MutationAssessor: NA;SIFT: NA;Polyphen-2: NA	Nonsense_Mutation	SNP		56	NA	NA	dfci.harvard.edu	5	112116592	112116592	C	T	5:g.112116592C>T								125
Colorectal Adenocarcinoma (DFCI, Cell Reports 2016)	coadread_dfci_2016_4536	Colorectal Adenocarcinoma	R213*	OncoKB: Likely Oncogenic, level NA;CIViC: NA;MyCancerGenome: not present;CancerHotspot: no;3DHotspot: no	MutationAssessor: NA;SIFT: NA;Polyphen-2: NA	Nonsense_Mutation	SNP		56	NA	NA	dfci.harvard.edu	5	112116592	112116592	C	T	5:g.112116592C>T								154
Colorectal Adenocarcinoma (DFCI, Cell Reports 2016)	coadread_dfci_2016_3002	Colorectal Adenocarcinoma	R213*	OncoKB: Likely Oncogenic, level NA;CIViC: NA;MyCancerGenome: not present;CancerHotspot: no;3DHotspot: no	MutationAssessor: NA;SIFT: NA;Polyphen-2: NA	Nonsense_Mutation	SNP		56	NA	NA	dfci.harvard.edu	5	112116592	112116592	C	T	5:g.112116592C>T
Colorectal Adenocarcinoma (DFCI, Cell Reports 2016)	coadread_dfci_2016_2939	Colorectal Adenocarcinoma	R213*	OncoKB: Likely Oncogenic, level NA;CIViC: NA;MyCancerGenome: not present;CancerHotspot: no;3DHotspot: no	MutationAssessor: NA;SIFT: NA;Polyphen-2: NA	Nonsense_Mutation	SNP		56	NA	NA	dfci.harvard.edu	5	112116592	112116592	C	T	5:g.112116592C>T
Colorectal Adenocarcinoma (DFCI, Cell Reports 2016)	coadread_dfci_2016_2272	Colorectal Adenocarcinoma	R213*	OncoKB: Likely Oncogenic, level NA;CIViC: NA;MyCancerGenome: not present;CancerHotspot: no;3DHotspot: no	MutationAssessor: NA;SIFT: NA;Polyphen-2: NA	Nonsense_Mutation	SNP		56	NA	NA	dfci.harvard.edu	5	112116592	112116592	C	T	5:g.112116592C>T
Colorectal Adenocarcinoma (DFCI, Cell Reports 2016)	coadread_dfci_2016_3184	Colorectal Adenocarcinoma	R876*	OncoKB: Likely Oncogenic, level NA;CIViC: NA;MyCancerGenome: not present;CancerHotspot: no;3DHotspot: no	MutationAssessor: NA;SIFT: NA;Polyphen-2: NA	Nonsense_Mutation	SNP		76	NA	NA	dfci.harvard.edu	5	112173917	112173917	C	T	5:g.112173917C>T
Colorectal Adenocarcinoma (DFCI, Cell Reports 2016)	coadread_dfci_2016_4514	Colorectal Adenocarcinoma	R876*	OncoKB: Likely Oncogenic, level NA;CIViC: NA;MyCancerGenome: not present;CancerHotspot: no;3DHotspot: no	MutationAssessor: NA;SIFT: NA;Polyphen-2: NA	Nonsense_Mutation	SNP		76	NA	NA	dfci.harvard.edu	5	112173917	112173917	C	T	5:g.112173917C>T
Colorectal Adenocarcinoma (DFCI, Cell Reports 2016)	coadread_dfci_2016_3610	Colorectal Adenocarcinoma	R876*	OncoKB: Likely Oncogenic, level NA;CIViC: NA;MyCancerGenome: not present;CancerHotspot: no;3DHotspot: no	MutationAssessor: NA;SIFT: NA;Polyphen-2: NA	Nonsense_Mutation	SNP		76	NA	NA	dfci.harvard.edu	5	112173917	112173917	C	T	5:g.112173917C>T
Colorectal Adenocarcinoma (DFCI, Cell Reports 2016)	coadread_dfci_2016_287	Colorectal Adenocarcinoma	R876*	OncoKB: Likely Oncogenic, level NA;CIViC: NA;MyCancerGenome: not present;CancerHotspot: no;3DHotspot: no	MutationAssessor: NA;SIFT: NA;Polyphen-2: NA	Nonsense_Mutation	SNP		76	NA	NA	dfci.harvard.edu	5	112173917	112173917	C	T	5:g.112173917C>T
Colorectal Adenocarcinoma (DFCI, Cell Reports 2016)	coadread_dfci_2016_3301	Colorectal Adenocarcinoma	R876*	OncoKB: Likely Oncogenic, level NA;CIViC: NA;MyCancerGenome: not present;CancerHotspot: no;3DHotspot: no	MutationAssessor: NA;SIFT: NA;Polyphen-2: NA	Nonsense_Mutation	SNP		76	NA	NA	dfci.harvard.edu	5	112173917	112173917	C	T	5:g.112173917C>T
Colorectal Adenocarcinoma (DFCI, Cell Reports 2016)	coadread_dfci_2016_3088	Colorectal Adenocarcinoma	R876*	OncoKB: Likely Oncogenic, level NA;CIViC: NA;MyCancerGenome: not present;CancerHotspot: no;3DHotspot: no	MutationAssessor: NA;SIFT: NA;Polyphen-2: NA	Nonsense_Mutation	SNP		76	NA	NA	dfci.harvard.edu	5	112173917	112173917	C	T	5:g.112173917C>T
Colorectal Adenocarcinoma (DFCI, Cell Reports 2016)	coadread_dfci_2016_3421	Colorectal Adenocarcinoma	R876*	OncoKB: Likely Oncogenic, level NA;CIViC: NA;MyCancerGenome: not present;CancerHotspot: no;3DHotspot: no	MutationAssessor: NA;SIFT: NA;Polyphen-2: NA	Nonsense_Mutation	SNP		76	NA	NA	dfci.harvard.edu	5	112173917	112173917	C	T	5:g.112173917C>T
Colorectal Adenocarcinoma (DFCI, Cell Reports 2016)	coadread_dfci_2016_1244	Colorectal Adenocarcinoma	R876*	OncoKB: Likely Oncogenic, level NA;CIViC: NA;MyCancerGenome: not present;CancerHotspot: no;3DHotspot: no	MutationAssessor: NA;SIFT: NA;Polyphen-2: NA	Nonsense_Mutation	SNP		76	NA	NA	dfci.harvard.edu	5	112173917	112173917	C	T	5:g.112173917C>T
Colorectal Adenocarcinoma (DFCI, Cell Reports 2016)	coadread_dfci_2016_2808	Colorectal Adenocarcinoma	R876*	OncoKB: Likely Oncogenic, level NA;CIViC: NA;MyCancerGenome: not present;CancerHotspot: no;3DHotspot: no	MutationAssessor: NA;SIFT: NA;Polyphen-2: NA	Nonsense_Mutation	SNP		76	NA	NA	dfci.harvard.edu	5	112173917	112173917	C	T	5:g.112173917C>T
Colorectal Adenocarcinoma (DFCI, Cell Reports 2016)	coadread_dfci_2016_2417	Colorectal Adenocarcinoma	R876*	OncoKB: Likely Oncogenic, level NA;CIViC: NA;MyCancerGenome: not present;CancerHotspot: no;3DHotspot: no	MutationAssessor: NA;SIFT: NA;Polyphen-2: NA	Nonsense_Mutation	SNP		76	NA	NA	dfci.harvard.edu	5	112173917	112173917	C	T	5:g.112173917C>T
Colorectal Adenocarcinoma (DFCI, Cell Reports 2016)	coadread_dfci_2016_1747	Colorectal Adenocarcinoma	R876*	OncoKB: Likely Oncogenic, level NA;CIViC: NA;MyCancerGenome: not present;CancerHotspot: no;3DHotspot: no	MutationAssessor: NA;SIFT: NA;Polyphen-2: NA	Nonsense_Mutation	SNP		76	NA	NA	dfci.harvard.edu	5	112173917	112173917	C	T	5:g.112173917C>T
Colorectal Adenocarcinoma (DFCI, Cell Reports 2016)	coadread_dfci_2016_2984	Colorectal Adenocarcinoma	R876*	OncoKB: Likely Oncogenic, level NA;CIViC: NA;MyCancerGenome: not present;CancerHotspot: no;3DHotspot: no	MutationAssessor: NA;SIFT: NA;Polyphen-2: NA	Nonsense_Mutation	SNP		76	NA	NA	dfci.harvard.edu	5	112173917	112173917	C	T	5:g.112173917C>T
Colorectal Adenocarcinoma (DFCI, Cell Reports 2016)	coadread_dfci_2016_2369	Colorectal Adenocarcinoma	R876*	OncoKB: Likely Oncogenic, level NA;CIViC: NA;MyCancerGenome: not present;CancerHotspot: no;3DHotspot: no	MutationAssessor: NA;SIFT: NA;Polyphen-2: NA	Nonsense_Mutation	SNP		76	NA	NA	dfci.harvard.edu	5	112173917	112173917	C	T	5:g.112173917C>T
Colorectal Adenocarcinoma (DFCI, Cell Reports 2016)	coadread_dfci_2016_2991	Colorectal Adenocarcinoma	R876*	OncoKB: Likely Oncogenic, level NA;CIViC: NA;MyCancerGenome: not present;CancerHotspot: no;3DHotspot: no	MutationAssessor: NA;SIFT: NA;Polyphen-2: NA	Nonsense_Mutation	SNP		76	NA	NA	dfci.harvard.edu	5	112173917	112173917	C	T	5:g.112173917C>T
Colorectal Adenocarcinoma (DFCI, Cell Reports 2016)	coadread_dfci_2016_2247	Colorectal Adenocarcinoma	R876*	OncoKB: Likely Oncogenic, level NA;CIViC: NA;MyCancerGenome: not present;CancerHotspot: no;3DHotspot: no	MutationAssessor: NA;SIFT: NA;Polyphen-2: NA	Nonsense_Mutation	SNP		76	NA	NA	dfci.harvard.edu	5	112173917	112173917	C	T	5:g.112173917C>T
Colorectal Adenocarcinoma (DFCI, Cell Reports 2016)	coadread_dfci_2016_615	Colorectal Adenocarcinoma	R876*	OncoKB: Likely Oncogenic, level NA;CIViC: NA;MyCancerGenome: not present;CancerHotspot: no;3DHotspot: no	MutationAssessor: NA;SIFT: NA;Polyphen-2: NA	Nonsense_Mutation	SNP		76	NA	NA	dfci.harvard.edu	5	112173917	112173917	C	T	5:g.112173917C>T
Colorectal Adenocarcinoma (DFCI, Cell Reports 2016)	coadread_dfci_2016_1224	Colorectal Adenocarcinoma	R876*	OncoKB: Likely Oncogenic, level NA;CIViC: NA;MyCancerGenome: not present;CancerHotspot: no;3DHotspot: no	MutationAssessor: NA;SIFT: NA;Polyphen-2: NA	Nonsense_Mutation	SNP		76	NA	NA	dfci.harvard.edu	5	112173917	112173917	C	T	5:g.112173917C>T
Colorectal Adenocarcinoma (DFCI, Cell Reports 2016)	coadread_dfci_2016_3440	Colorectal Adenocarcinoma	R876*	OncoKB: Likely Oncogenic, level NA;CIViC: NA;MyCancerGenome: not present;CancerHotspot: no;3DHotspot: no	MutationAssessor: NA;SIFT: NA;Polyphen-2: NA	Nonsense_Mutation	SNP		76	NA	NA	dfci.harvard.edu	5	112173917	112173917	C	T	5:g.112173917C>T
Colorectal Adenocarcinoma (DFCI, Cell Reports 2016)	coadread_dfci_2016_3204	Colorectal Adenocarcinoma	R876*	OncoKB: Likely Oncogenic, level NA;CIViC: NA;MyCancerGenome: not present;CancerHotspot: no;3DHotspot: no	MutationAssessor: NA;SIFT: NA;Polyphen-2: NA	Nonsense_Mutation	SNP		76	NA	NA	dfci.harvard.edu	5	112173917	112173917	C	T	5:g.112173917C>T
Colorectal Adenocarcinoma (DFCI, Cell Reports 2016)	coadread_dfci_2016_3046	Colorectal Adenocarcinoma	R876*	OncoKB: Likely Oncogenic, level NA;CIViC: NA;MyCancerGenome: not present;CancerHotspot: no;3DHotspot: no	MutationAssessor: NA;SIFT: NA;Polyphen-2: NA	Nonsense_Mutation	SNP		76	NA	NA	dfci.harvard.edu	5	112173917	112173917	C	T	5:g.112173917C>T
Colorectal Adenocarcinoma (DFCI, Cell Reports 2016)	coadread_dfci_2016_3484	Colorectal Adenocarcinoma	R876*	OncoKB: Likely Oncogenic, level NA;CIViC: NA;MyCancerGenome: not present;CancerHotspot: no;3DHotspot: no	MutationAssessor: NA;SIFT: NA;Polyphen-2: NA	Nonsense_Mutation	SNP		76	NA	NA	dfci.harvard.edu	5	112173917	112173917	C	T	5:g.112173917C>T
Colorectal Adenocarcinoma (DFCI, Cell Reports 2016)	coadread_dfci_2016_464	Colorectal Adenocarcinoma	R876*	OncoKB: Likely Oncogenic, level NA;CIViC: NA;MyCancerGenome: not present;CancerHotspot: no;3DHotspot: no	MutationAssessor: NA;SIFT: NA;Polyphen-2: NA	Nonsense_Mutation	SNP		76	NA	NA	dfci.harvard.edu	5	112173917	112173917	C	T	5:g.112173917C>T
Colorectal Adenocarcinoma (DFCI, Cell Reports 2016)	coadread_dfci_2016_4522	Colorectal Adenocarcinoma	R876*	OncoKB: Likely Oncogenic, level NA;CIViC: NA;MyCancerGenome: not present;CancerHotspot: no;3DHotspot: no	MutationAssessor: NA;SIFT: NA;Polyphen-2: NA	Nonsense_Mutation	SNP		76	NA	NA	dfci.harvard.edu	5	112173917	112173917	C	T	5:g.112173917C>T
Colorectal Adenocarcinoma (DFCI, Cell Reports 2016)	coadread_dfci_2016_70	Colorectal Adenocarcinoma	R876*	OncoKB: Likely Oncogenic, level NA;CIViC: NA;MyCancerGenome: not present;CancerHotspot: no;3DHotspot: no	MutationAssessor: NA;SIFT: NA;Polyphen-2: NA	Nonsense_Mutation	SNP		76	NA	NA	dfci.harvard.edu	5	112173917	112173917	C	T	5:g.112173917C>T
Colorectal Adenocarcinoma (DFCI, Cell Reports 2016)	coadread_dfci_2016_1245	Colorectal Adenocarcinoma	R876*	OncoKB: Likely Oncogenic, level NA;CIViC: NA;MyCancerGenome: not present;CancerHotspot: no;3DHotspot: no	MutationAssessor: NA;SIFT: NA;Polyphen-2: NA	Nonsense_Mutation	SNP		76	NA	NA	dfci.harvard.edu	5	112173917	112173917	C	T	5:g.112173917C>T
Colorectal Adenocarcinoma (DFCI, Cell Reports 2016)	coadread_dfci_2016_1849	Colorectal Adenocarcinoma	S1465Wfs*3	OncoKB: Likely Oncogenic, level NA;CIViC: NA;MyCancerGenome: not present;CancerHotspot: no;3DHotspot: no	MutationAssessor: NA;SIFT: NA;Polyphen-2: NA	Frame_Shift_Del	DEL		103	NA	NA	dfci.harvard.edu	5	112175676	112175677	AG	-	5:g.112175676_112175677del
Colorectal Adenocarcinoma (DFCI, Cell Reports 2016)	coadread_dfci_2016_3253	Colorectal Adenocarcinoma	S1465Wfs*3	OncoKB: Likely Oncogenic, level NA;CIViC: NA;MyCancerGenome: not present;CancerHotspot: no;3DHotspot: no	MutationAssessor: NA;SIFT: NA;Polyphen-2: NA	Frame_Shift_Del	DEL		103	NA	NA	dfci.harvard.edu	5	112175676	112175677	AG	-	5:g.112175676_112175677del
Colorectal Adenocarcinoma (DFCI, Cell Reports 2016)	coadread_dfci_2016_2966	Colorectal Adenocarcinoma	S1465Wfs*3	OncoKB: Likely Oncogenic, level NA;CIViC: NA;MyCancerGenome: not present;CancerHotspot: no;3DHotspot: no	MutationAssessor: NA;SIFT: NA;Polyphen-2: NA	Frame_Shift_Del	DEL		103	NA	NA	dfci.harvard.edu	5	112175676	112175677	AG	-	5:g.112175676_112175677del
Colorectal Adenocarcinoma (DFCI, Cell Reports 2016)	coadread_dfci_2016_2359	Colorectal Adenocarcinoma	S1465Wfs*3	OncoKB: Likely Oncogenic, level NA;CIViC: NA;MyCancerGenome: not present;CancerHotspot: no;3DHotspot: no	MutationAssessor: NA;SIFT: NA;Polyphen-2: NA	Frame_Shift_Del	DEL		103	NA	NA	dfci.harvard.edu	5	112175676	112175677	AG	-	5:g.112175676_112175677del
Colorectal Adenocarcinoma (DFCI, Cell Reports 2016)	coadread_dfci_2016_2247	Colorectal Adenocarcinoma	S1465Wfs*3	OncoKB: Likely Oncogenic, level NA;CIViC: NA;MyCancerGenome: not present;CancerHotspot: no;3DHotspot: no	MutationAssessor: NA;SIFT: NA;Polyphen-2: NA	Frame_Shift_Del	DEL		103	NA	NA	dfci.harvard.edu	5	112175676	112175677	AG	-	5:g.112175676_112175677del
Colorectal Adenocarcinoma (DFCI, Cell Reports 2016)	coadread_dfci_2016_1771	Colorectal Adenocarcinoma	S1465Wfs*3	OncoKB: Likely Oncogenic, level NA;CIViC: NA;MyCancerGenome: not present;CancerHotspot: no;3DHotspot: no	MutationAssessor: NA;SIFT: NA;Polyphen-2: NA	Frame_Shift_Del	DEL		103	NA	NA	dfci.harvard.edu	5	112175676	112175677	AG	-	5:g.112175676_112175677del
Colorectal Adenocarcinoma (DFCI, Cell Reports 2016)	coadread_dfci_2016_116	Colorectal Adenocarcinoma	R1858*	OncoKB: Likely Oncogenic, level NA;CIViC: NA;MyCancerGenome: not present;CancerHotspot: no;3DHotspot: no	MutationAssessor: NA;SIFT: NA;Polyphen-2: NA	Nonsense_Mutation	SNP		2	NA	NA	dfci.harvard.edu	5	112176863	112176863	C	T	5:g.112176863C>T
Colorectal Adenocarcinoma (DFCI, Cell Reports 2016)	coadread_dfci_2016_3235	Colorectal Adenocarcinoma	R1450*	OncoKB: Likely Oncogenic, level NA;CIViC: NA;MyCancerGenome: not present;CancerHotspot: no;3DHotspot: no	MutationAssessor: NA;SIFT: NA;Polyphen-2: NA	Nonsense_Mutation	SNP		220	NA	NA	dfci.harvard.edu	5	112175639	112175639	C	T	5:g.112175639C>T
Colorectal Adenocarcinoma (DFCI, Cell Reports 2016)	coadread_dfci_2016_3658	Colorectal Adenocarcinoma	R1450*	OncoKB: Likely Oncogenic, level NA;CIViC: NA;MyCancerGenome: not present;CancerHotspot: no;3DHotspot: no	MutationAssessor: NA;SIFT: NA;Polyphen-2: NA	Nonsense_Mutation	SNP		220	NA	NA	dfci.harvard.edu	5	112175639	112175639	C	T	5:g.112175639C>T
Colorectal Adenocarcinoma (DFCI, Cell Reports 2016)	coadread_dfci_2016_3249	Colorectal Adenocarcinoma	R1450*	OncoKB: Likely Oncogenic, level NA;CIViC: NA;MyCancerGenome: not present;CancerHotspot: no;3DHotspot: no	MutationAssessor: NA;SIFT: NA;Polyphen-2: NA	Nonsense_Mutation	SNP		220	NA	NA	dfci.harvard.edu	5	112175639	112175639	C	T	5:g.112175639C>T
Colorectal Adenocarcinoma (DFCI, Cell Reports 2016)	coadread_dfci_2016_3610	Colorectal Adenocarcinoma	R1450*	OncoKB: Likely Oncogenic, level NA;CIViC: NA;MyCancerGenome: not present;CancerHotspot: no;3DHotspot: no	MutationAssessor: NA;SIFT: NA;Polyphen-2: NA	Nonsense_Mutation	SNP		220	NA	NA	dfci.harvard.edu	5	112175639	112175639	C	T	5:g.112175639C>T
Colorectal Adenocarcinoma (DFCI, Cell Reports 2016)	coadread_dfci_2016_3483	Colorectal Adenocarcinoma	R1450*	OncoKB: Likely Oncogenic, level NA;CIViC: NA;MyCancerGenome: not present;CancerHotspot: no;3DHotspot: no	MutationAssessor: NA;SIFT: NA;Polyphen-2: NA	Nonsense_Mutation	SNP		220	NA	NA	dfci.harvard.edu	5	112175639	112175639	C	T	5:g.112175639C>T
Colorectal Adenocarcinoma (DFCI, Cell Reports 2016)	coadread_dfci_2016_3029	Colorectal Adenocarcinoma	R1450*	OncoKB: Likely Oncogenic, level NA;CIViC: NA;MyCancerGenome: not present;CancerHotspot: no;3DHotspot: no	MutationAssessor: NA;SIFT: NA;Polyphen-2: NA	Nonsense_Mutation	SNP		220	NA	NA	dfci.harvard.edu	5	112175639	112175639	C	T	5:g.112175639C>T								189
Colorectal Adenocarcinoma (DFCI, Cell Reports 2016)	coadread_dfci_2016_3010	Colorectal Adenocarcinoma	R1450*	OncoKB: Likely Oncogenic, level NA;CIViC: NA;MyCancerGenome: not present;CancerHotspot: no;3DHotspot: no	MutationAssessor: NA;SIFT: NA;Polyphen-2: NA	Nonsense_Mutation	SNP		220	NA	NA	dfci.harvard.edu	5	112175639	112175639	C	T	5:g.112175639C>T
Colorectal Adenocarcinoma (DFCI, Cell Reports 2016)	coadread_dfci_2016_195	Colorectal Adenocarcinoma	R1450*	OncoKB: Likely Oncogenic, level NA;CIViC: NA;MyCancerGenome: not present;CancerHotspot: no;3DHotspot: no	MutationAssessor: NA;SIFT: NA;Polyphen-2: NA	Nonsense_Mutation	SNP		220	NA	NA	dfci.harvard.edu	5	112175639	112175639	C	T	5:g.112175639C>T
Colorectal Adenocarcinoma (DFCI, Cell Reports 2016)	coadread_dfci_2016_343654	Colorectal Adenocarcinoma	R1450*	OncoKB: Likely Oncogenic, level NA;CIViC: NA;MyCancerGenome: not present;CancerHotspot: no;3DHotspot: no	MutationAssessor: NA;SIFT: NA;Polyphen-2: NA	Nonsense_Mutation	SNP		220	NA	NA	dfci.harvard.edu	5	112175639	112175639	C	T	5:g.112175639C>T
Colorectal Adenocarcinoma (DFCI, Cell Reports 2016)	coadread_dfci_2016_2417	Colorectal Adenocarcinoma	R1450*	OncoKB: Likely Oncogenic, level NA;CIViC: NA;MyCancerGenome: not present;CancerHotspot: no;3DHotspot: no	MutationAssessor: NA;SIFT: NA;Polyphen-2: NA	Nonsense_Mutation	SNP		220	NA	NA	dfci.harvard.edu	5	112175639	112175639	C	T	5:g.112175639C>T
Colorectal Adenocarcinoma (DFCI, Cell Reports 2016)	coadread_dfci_2016_295702	Colorectal Adenocarcinoma	R1450*	OncoKB: Likely Oncogenic, level NA;CIViC: NA;MyCancerGenome: not present;CancerHotspot: no;3DHotspot: no	MutationAssessor: NA;SIFT: NA;Polyphen-2: NA	Nonsense_Mutation	SNP		220	NA	NA	dfci.harvard.edu	5	112175639	112175639	C	T	5:g.112175639C>T
Colorectal Adenocarcinoma (DFCI, Cell Reports 2016)	coadread_dfci_2016_259101	Colorectal Adenocarcinoma	R1450*	OncoKB: Likely Oncogenic, level NA;CIViC: NA;MyCancerGenome: not present;CancerHotspot: no;3DHotspot: no	MutationAssessor: NA;SIFT: NA;Polyphen-2: NA	Nonsense_Mutation	SNP		220	NA	NA	dfci.harvard.edu	5	112175639	112175639	C	T	5:g.112175639C>T
Colorectal Adenocarcinoma (DFCI, Cell Reports 2016)	coadread_dfci_2016_647	Colorectal Adenocarcinoma	R1450*	OncoKB: Likely Oncogenic, level NA;CIViC: NA;MyCancerGenome: not present;CancerHotspot: no;3DHotspot: no	MutationAssessor: NA;SIFT: NA;Polyphen-2: NA	Nonsense_Mutation	SNP		220	NA	NA	dfci.harvard.edu	5	112175639	112175639	C	T	5:g.112175639C>T
Colorectal Adenocarcinoma (DFCI, Cell Reports 2016)	coadread_dfci_2016_360138	Colorectal Adenocarcinoma	R1450*	OncoKB: Likely Oncogenic, level NA;CIViC: NA;MyCancerGenome: not present;CancerHotspot: no;3DHotspot: no	MutationAssessor: NA;SIFT: NA;Polyphen-2: NA	Nonsense_Mutation	SNP		220	NA	NA	dfci.harvard.edu	5	112175639	112175639	C	T	5:g.112175639C>T
Colorectal Adenocarcinoma (DFCI, Cell Reports 2016)	coadread_dfci_2016_3108	Colorectal Adenocarcinoma	R1450*	OncoKB: Likely Oncogenic, level NA;CIViC: NA;MyCancerGenome: not present;CancerHotspot: no;3DHotspot: no	MutationAssessor: NA;SIFT: NA;Polyphen-2: NA	Nonsense_Mutation	SNP		220	NA	NA	dfci.harvard.edu	5	112175639	112175639	C	T	5:g.112175639C>T
Colorectal Adenocarcinoma (DFCI, Cell Reports 2016)	coadread_dfci_2016_4533	Colorectal Adenocarcinoma	R1450*	OncoKB: Likely Oncogenic, level NA;CIViC: NA;MyCancerGenome: not present;CancerHotspot: no;3DHotspot: no	MutationAssessor: NA;SIFT: NA;Polyphen-2: NA	Nonsense_Mutation	SNP		220	NA	NA	dfci.harvard.edu	5	112175639	112175639	C	T	5:g.112175639C>T
Colorectal Adenocarcinoma (DFCI, Cell Reports 2016)	coadread_dfci_2016_3440	Colorectal Adenocarcinoma	R1450*	OncoKB: Likely Oncogenic, level NA;CIViC: NA;MyCancerGenome: not present;CancerHotspot: no;3DHotspot: no	MutationAssessor: NA;SIFT: NA;Polyphen-2: NA	Nonsense_Mutation	SNP		220	NA	NA	dfci.harvard.edu	5	112175639	112175639	C	T	5:g.112175639C>T
Colorectal Adenocarcinoma (DFCI, Cell Reports 2016)	coadread_dfci_2016_3529	Colorectal Adenocarcinoma	R1450*	OncoKB: Likely Oncogenic, level NA;CIViC: NA;MyCancerGenome: not present;CancerHotspot: no;3DHotspot: no	MutationAssessor: NA;SIFT: NA;Polyphen-2: NA	Nonsense_Mutation	SNP		220	NA	NA	dfci.harvard.edu	5	112175639	112175639	C	T	5:g.112175639C>T
Colorectal Adenocarcinoma (DFCI, Cell Reports 2016)	coadread_dfci_2016_3298	Colorectal Adenocarcinoma	R1450*	OncoKB: Likely Oncogenic, level NA;CIViC: NA;MyCancerGenome: not present;CancerHotspot: no;3DHotspot: no	MutationAssessor: NA;SIFT: NA;Polyphen-2: NA	Nonsense_Mutation	SNP		220	NA	NA	dfci.harvard.edu	5	112175639	112175639	C	T	5:g.112175639C>T								119
Colorectal Adenocarcinoma (DFCI, Cell Reports 2016)	coadread_dfci_2016_2766	Colorectal Adenocarcinoma	R1450*	OncoKB: Likely Oncogenic, level NA;CIViC: NA;MyCancerGenome: not present;CancerHotspot: no;3DHotspot: no	MutationAssessor: NA;SIFT: NA;Polyphen-2: NA	Nonsense_Mutation	SNP		220	NA	NA	dfci.harvard.edu	5	112175639	112175639	C	T	5:g.112175639C>T
Colorectal Adenocarcinoma (DFCI, Cell Reports 2016)	coadread_dfci_2016_519	Colorectal Adenocarcinoma	R1450*	OncoKB: Likely Oncogenic, level NA;CIViC: NA;MyCancerGenome: not present;CancerHotspot: no;3DHotspot: no	MutationAssessor: NA;SIFT: NA;Polyphen-2: NA	Nonsense_Mutation	SNP		220	NA	NA	dfci.harvard.edu	5	112175639	112175639	C	T	5:g.112175639C>T
Colorectal Adenocarcinoma (DFCI, Cell Reports 2016)	coadread_dfci_2016_3405	Colorectal Adenocarcinoma	R1450*	OncoKB: Likely Oncogenic, level NA;CIViC: NA;MyCancerGenome: not present;CancerHotspot: no;3DHotspot: no	MutationAssessor: NA;SIFT: NA;Polyphen-2: NA	Nonsense_Mutation	SNP		220	NA	NA	dfci.harvard.edu	5	112175639	112175639	C	T	5:g.112175639C>T
Colorectal Adenocarcinoma (DFCI, Cell Reports 2016)	coadread_dfci_2016_3340	Colorectal Adenocarcinoma	R1450*	OncoKB: Likely Oncogenic, level NA;CIViC: NA;MyCancerGenome: not present;CancerHotspot: no;3DHotspot: no	MutationAssessor: NA;SIFT: NA;Polyphen-2: NA	Nonsense_Mutation	SNP		220	NA	NA	dfci.harvard.edu	5	112175639	112175639	C	T	5:g.112175639C>T
Colorectal Adenocarcinoma (DFCI, Cell Reports 2016)	coadread_dfci_2016_3603	Colorectal Adenocarcinoma	R1450*	OncoKB: Likely Oncogenic, level NA;CIViC: NA;MyCancerGenome: not present;CancerHotspot: no;3DHotspot: no	MutationAssessor: NA;SIFT: NA;Polyphen-2: NA	Nonsense_Mutation	SNP		220	NA	NA	dfci.harvard.edu	5	112175639	112175639	C	T	5:g.112175639C>T
Colorectal Adenocarcinoma (DFCI, Cell Reports 2016)	coadread_dfci_2016_228	Colorectal Adenocarcinoma	R1450*	OncoKB: Likely Oncogenic, level NA;CIViC: NA;MyCancerGenome: not present;CancerHotspot: no;3DHotspot: no	MutationAssessor: NA;SIFT: NA;Polyphen-2: NA	Nonsense_Mutation	SNP		220	NA	NA	dfci.harvard.edu	5	112175639	112175639	C	T	5:g.112175639C>T
Colorectal Adenocarcinoma (DFCI, Cell Reports 2016)	coadread_dfci_2016_312708	Colorectal Adenocarcinoma	R1114*	OncoKB: Likely Oncogenic, level NA;CIViC: NA;MyCancerGenome: not present;CancerHotspot: no;3DHotspot: no	MutationAssessor: NA;SIFT: NA;Polyphen-2: NA	Nonsense_Mutation	SNP		51	NA	NA	dfci.harvard.edu	5	112174631	112174631	C	T	5:g.112174631C>T
Colorectal Adenocarcinoma (DFCI, Cell Reports 2016)	coadread_dfci_2016_372	Colorectal Adenocarcinoma	R1114*	OncoKB: Likely Oncogenic, level NA;CIViC: NA;MyCancerGenome: not present;CancerHotspot: no;3DHotspot: no	MutationAssessor: NA;SIFT: NA;Polyphen-2: NA	Nonsense_Mutation	SNP		51	NA	NA	dfci.harvard.edu	5	112174631	112174631	C	T	5:g.112174631C>T
Colorectal Adenocarcinoma (DFCI, Cell Reports 2016)	coadread_dfci_2016_687	Colorectal Adenocarcinoma	R1114*	OncoKB: Likely Oncogenic, level NA;CIViC: NA;MyCancerGenome: not present;CancerHotspot: no;3DHotspot: no	MutationAssessor: NA;SIFT: NA;Polyphen-2: NA	Nonsense_Mutation	SNP		51	NA	NA	dfci.harvard.edu	5	112174631	112174631	C	T	5:g.112174631C>T
Colorectal Adenocarcinoma (DFCI, Cell Reports 2016)	coadread_dfci_2016_485	Colorectal Adenocarcinoma	R1114*	OncoKB: Likely Oncogenic, level NA;CIViC: NA;MyCancerGenome: not present;CancerHotspot: no;3DHotspot: no	MutationAssessor: NA;SIFT: NA;Polyphen-2: NA	Nonsense_Mutation	SNP		51	NA	NA	dfci.harvard.edu	5	112174631	112174631	C	T	5:g.112174631C>T
Colorectal Adenocarcinoma (DFCI, Cell Reports 2016)	coadread_dfci_2016_195	Colorectal Adenocarcinoma	R1114*	OncoKB: Likely Oncogenic, level NA;CIViC: NA;MyCancerGenome: not present;CancerHotspot: no;3DHotspot: no	MutationAssessor: NA;SIFT: NA;Polyphen-2: NA	Nonsense_Mutation	SNP		51	NA	NA	dfci.harvard.edu	5	112174631	112174631	C	T	5:g.112174631C>T
Colorectal Adenocarcinoma (DFCI, Cell Reports 2016)	coadread_dfci_2016_20	Colorectal Adenocarcinoma	R1114*	OncoKB: Likely Oncogenic, level NA;CIViC: NA;MyCancerGenome: not present;CancerHotspot: no;3DHotspot: no	MutationAssessor: NA;SIFT: NA;Polyphen-2: NA	Nonsense_Mutation	SNP		51	NA	NA	dfci.harvard.edu	5	112174631	112174631	C	T	5:g.112174631C>T								88
Colorectal Adenocarcinoma (DFCI, Cell Reports 2016)	coadread_dfci_2016_2429	Colorectal Adenocarcinoma	R1114*	OncoKB: Likely Oncogenic, level NA;CIViC: NA;MyCancerGenome: not present;CancerHotspot: no;3DHotspot: no	MutationAssessor: NA;SIFT: NA;Polyphen-2: NA	Nonsense_Mutation	SNP		51	NA	NA	dfci.harvard.edu	5	112174631	112174631	C	T	5:g.112174631C>T
Colorectal Adenocarcinoma (DFCI, Cell Reports 2016)	coadread_dfci_2016_2957	Colorectal Adenocarcinoma	R1114*	OncoKB: Likely Oncogenic, level NA;CIViC: NA;MyCancerGenome: not present;CancerHotspot: no;3DHotspot: no	MutationAssessor: NA;SIFT: NA;Polyphen-2: NA	Nonsense_Mutation	SNP		51	NA	NA	dfci.harvard.edu	5	112174631	112174631	C	T	5:g.112174631C>T
Colorectal Adenocarcinoma (DFCI, Cell Reports 2016)	coadread_dfci_2016_610	Colorectal Adenocarcinoma	R1114*	OncoKB: Likely Oncogenic, level NA;CIViC: NA;MyCancerGenome: not present;CancerHotspot: no;3DHotspot: no	MutationAssessor: NA;SIFT: NA;Polyphen-2: NA	Nonsense_Mutation	SNP		51	NA	NA	dfci.harvard.edu	5	112174631	112174631	C	T	5:g.112174631C>T
Colorectal Adenocarcinoma (DFCI, Cell Reports 2016)	coadread_dfci_2016_1246	Colorectal Adenocarcinoma	R1114*	OncoKB: Likely Oncogenic, level NA;CIViC: NA;MyCancerGenome: not present;CancerHotspot: no;3DHotspot: no	MutationAssessor: NA;SIFT: NA;Polyphen-2: NA	Nonsense_Mutation	SNP		51	NA	NA	dfci.harvard.edu	5	112174631	112174631	C	T	5:g.112174631C>T
Colorectal Adenocarcinoma (DFCI, Cell Reports 2016)	coadread_dfci_2016_4503	Colorectal Adenocarcinoma	Q1378*	OncoKB: Likely Oncogenic, level NA;CIViC: NA;MyCancerGenome: not present;CancerHotspot: no;3DHotspot: no	MutationAssessor: NA;SIFT: NA;Polyphen-2: NA	Nonsense_Mutation	SNP		73	NA	NA	dfci.harvard.edu	5	112175423	112175423	C	T	5:g.112175423C>T
Colorectal Adenocarcinoma (DFCI, Cell Reports 2016)	coadread_dfci_2016_374	Colorectal Adenocarcinoma	Q1378*	OncoKB: Likely Oncogenic, level NA;CIViC: NA;MyCancerGenome: not present;CancerHotspot: no;3DHotspot: no	MutationAssessor: NA;SIFT: NA;Polyphen-2: NA	Nonsense_Mutation	SNP		73	NA	NA	dfci.harvard.edu	5	112175423	112175423	C	T	5:g.112175423C>T
Colorectal Adenocarcinoma (DFCI, Cell Reports 2016)	coadread_dfci_2016_1262	Colorectal Adenocarcinoma	Q1378*	OncoKB: Likely Oncogenic, level NA;CIViC: NA;MyCancerGenome: not present;CancerHotspot: no;3DHotspot: no	MutationAssessor: NA;SIFT: NA;Polyphen-2: NA	Nonsense_Mutation	SNP		73	NA	NA	dfci.harvard.edu	5	112175423	112175423	C	T	5:g.112175423C>T
Colorectal Adenocarcinoma (DFCI, Cell Reports 2016)	coadread_dfci_2016_3016	Colorectal Adenocarcinoma	Q1378*	OncoKB: Likely Oncogenic, level NA;CIViC: NA;MyCancerGenome: not present;CancerHotspot: no;3DHotspot: no	MutationAssessor: NA;SIFT: NA;Polyphen-2: NA	Nonsense_Mutation	SNP		73	NA	NA	dfci.harvard.edu	5	112175423	112175423	C	T	5:g.112175423C>T
Colorectal Adenocarcinoma (DFCI, Cell Reports 2016)	coadread_dfci_2016_2269	Colorectal Adenocarcinoma	R232*	OncoKB: Likely Oncogenic, level NA;CIViC: NA;MyCancerGenome: not present;CancerHotspot: no;3DHotspot: no	MutationAssessor: NA;SIFT: NA;Polyphen-2: NA	Nonsense_Mutation	SNP		34	NA	NA	dfci.harvard.edu	5	112128191	112128191	C	T	5:g.112128191C>T
Colorectal Adenocarcinoma (DFCI, Cell Reports 2016)	coadread_dfci_2016_3653	Colorectal Adenocarcinoma	R232*	OncoKB: Likely Oncogenic, level NA;CIViC: NA;MyCancerGenome: not present;CancerHotspot: no;3DHotspot: no	MutationAssessor: NA;SIFT: NA;Polyphen-2: NA	Nonsense_Mutation	SNP		34	NA	NA	dfci.harvard.edu	5	112128191	112128191	C	T	5:g.112128191C>T
Colorectal Adenocarcinoma (DFCI, Cell Reports 2016)	coadread_dfci_2016_3415	Colorectal Adenocarcinoma	R232*	OncoKB: Likely Oncogenic, level NA;CIViC: NA;MyCancerGenome: not present;CancerHotspot: no;3DHotspot: no	MutationAssessor: NA;SIFT: NA;Polyphen-2: NA	Nonsense_Mutation	SNP		34	NA	NA	dfci.harvard.edu	5	112128191	112128191	C	T	5:g.112128191C>T
Colorectal Adenocarcinoma (DFCI, Cell Reports 2016)	coadread_dfci_2016_3305	Colorectal Adenocarcinoma	R232*	OncoKB: Likely Oncogenic, level NA;CIViC: NA;MyCancerGenome: not present;CancerHotspot: no;3DHotspot: no	MutationAssessor: NA;SIFT: NA;Polyphen-2: NA	Nonsense_Mutation	SNP		34	NA	NA	dfci.harvard.edu	5	112128191	112128191	C	T	5:g.112128191C>T
Colorectal Adenocarcinoma (DFCI, Cell Reports 2016)	coadread_dfci_2016_359705	Colorectal Adenocarcinoma	R232*	OncoKB: Likely Oncogenic, level NA;CIViC: NA;MyCancerGenome: not present;CancerHotspot: no;3DHotspot: no	MutationAssessor: NA;SIFT: NA;Polyphen-2: NA	Nonsense_Mutation	SNP		34	NA	NA	dfci.harvard.edu	5	112128191	112128191	C	T	5:g.112128191C>T
Colorectal Adenocarcinoma (DFCI, Cell Reports 2016)	coadread_dfci_2016_1226	Colorectal Adenocarcinoma	R232*	OncoKB: Likely Oncogenic, level NA;CIViC: NA;MyCancerGenome: not present;CancerHotspot: no;3DHotspot: no	MutationAssessor: NA;SIFT: NA;Polyphen-2: NA	Nonsense_Mutation	SNP		34	NA	NA	dfci.harvard.edu	5	112128191	112128191	C	T	5:g.112128191C>T
Colorectal Adenocarcinoma (DFCI, Cell Reports 2016)	coadread_dfci_2016_277	Colorectal Adenocarcinoma	R232*	OncoKB: Likely Oncogenic, level NA;CIViC: NA;MyCancerGenome: not present;CancerHotspot: no;3DHotspot: no	MutationAssessor: NA;SIFT: NA;Polyphen-2: NA	Nonsense_Mutation	SNP		34	NA	NA	dfci.harvard.edu	5	112128191	112128191	C	T	5:g.112128191C>T
Colorectal Adenocarcinoma (DFCI, Cell Reports 2016)	coadread_dfci_2016_3234	Colorectal Adenocarcinoma	R232*	OncoKB: Likely Oncogenic, level NA;CIViC: NA;MyCancerGenome: not present;CancerHotspot: no;3DHotspot: no	MutationAssessor: NA;SIFT: NA;Polyphen-2: NA	Nonsense_Mutation	SNP		34	NA	NA	dfci.harvard.edu	5	112128191	112128191	C	T	5:g.112128191C>T
Colorectal Adenocarcinoma (DFCI, Cell Reports 2016)	coadread_dfci_2016_3712	Colorectal Adenocarcinoma	R232*	OncoKB: Likely Oncogenic, level NA;CIViC: NA;MyCancerGenome: not present;CancerHotspot: no;3DHotspot: no	MutationAssessor: NA;SIFT: NA;Polyphen-2: NA	Nonsense_Mutation	SNP		34	NA	NA	dfci.harvard.edu	5	112128191	112128191	C	T	5:g.112128191C>T
Colorectal Adenocarcinoma (DFCI, Cell Reports 2016)	coadread_dfci_2016_3335	Colorectal Adenocarcinoma	R232*	OncoKB: Likely Oncogenic, level NA;CIViC: NA;MyCancerGenome: not present;CancerHotspot: no;3DHotspot: no	MutationAssessor: NA;SIFT: NA;Polyphen-2: NA	Nonsense_Mutation	SNP		34	NA	NA	dfci.harvard.edu	5	112128191	112128191	C	T	5:g.112128191C>T
Colorectal Adenocarcinoma (DFCI, Cell Reports 2016)	coadread_dfci_2016_353622	Colorectal Adenocarcinoma	R232*	OncoKB: Likely Oncogenic, level NA;CIViC: NA;MyCancerGenome: not present;CancerHotspot: no;3DHotspot: no	MutationAssessor: NA;SIFT: NA;Polyphen-2: NA	Nonsense_Mutation	SNP		34	NA	NA	dfci.harvard.edu	5	112128191	112128191	C	T	5:g.112128191C>T
Colorectal Adenocarcinoma (DFCI, Cell Reports 2016)	coadread_dfci_2016_2269	Colorectal Adenocarcinoma	R564*	OncoKB: Likely Oncogenic, level NA;CIViC: NA;MyCancerGenome: not present;CancerHotspot: no;3DHotspot: no	MutationAssessor: NA;SIFT: NA;Polyphen-2: NA	Nonsense_Mutation	SNP		26	NA	NA	dfci.harvard.edu	5	112164616	112164616	C	T	5:g.112164616C>T
Colorectal Adenocarcinoma (DFCI, Cell Reports 2016)	coadread_dfci_2016_636	Colorectal Adenocarcinoma	R564*	OncoKB: Likely Oncogenic, level NA;CIViC: NA;MyCancerGenome: not present;CancerHotspot: no;3DHotspot: no	MutationAssessor: NA;SIFT: NA;Polyphen-2: NA	Nonsense_Mutation	SNP		26	NA	NA	dfci.harvard.edu	5	112164616	112164616	C	T	5:g.112164616C>T
Colorectal Adenocarcinoma (DFCI, Cell Reports 2016)	coadread_dfci_2016_3305	Colorectal Adenocarcinoma	R564*	OncoKB: Likely Oncogenic, level NA;CIViC: NA;MyCancerGenome: not present;CancerHotspot: no;3DHotspot: no	MutationAssessor: NA;SIFT: NA;Polyphen-2: NA	Nonsense_Mutation	SNP		26	NA	NA	dfci.harvard.edu	5	112164616	112164616	C	T	5:g.112164616C>T
Colorectal Adenocarcinoma (DFCI, Cell Reports 2016)	coadread_dfci_2016_1216	Colorectal Adenocarcinoma	R564*	OncoKB: Likely Oncogenic, level NA;CIViC: NA;MyCancerGenome: not present;CancerHotspot: no;3DHotspot: no	MutationAssessor: NA;SIFT: NA;Polyphen-2: NA	Nonsense_Mutation	SNP		26	NA	NA	dfci.harvard.edu	5	112164616	112164616	C	T	5:g.112164616C>T
Colorectal Adenocarcinoma (DFCI, Cell Reports 2016)	coadread_dfci_2016_323	Colorectal Adenocarcinoma	R564*	OncoKB: Likely Oncogenic, level NA;CIViC: NA;MyCancerGenome: not present;CancerHotspot: no;3DHotspot: no	MutationAssessor: NA;SIFT: NA;Polyphen-2: NA	Nonsense_Mutation	SNP		26	NA	NA	dfci.harvard.edu	5	112164616	112164616	C	T	5:g.112164616C>T
Colorectal Adenocarcinoma (DFCI, Cell Reports 2016)	coadread_dfci_2016_2767	Colorectal Adenocarcinoma	R564*	OncoKB: Likely Oncogenic, level NA;CIViC: NA;MyCancerGenome: not present;CancerHotspot: no;3DHotspot: no	MutationAssessor: NA;SIFT: NA;Polyphen-2: NA	Nonsense_Mutation	SNP		26	NA	NA	dfci.harvard.edu	5	112164616	112164616	C	T	5:g.112164616C>T
Colorectal Adenocarcinoma (DFCI, Cell Reports 2016)	coadread_dfci_2016_3557	Colorectal Adenocarcinoma	R564*	OncoKB: Likely Oncogenic, level NA;CIViC: NA;MyCancerGenome: not present;CancerHotspot: no;3DHotspot: no	MutationAssessor: NA;SIFT: NA;Polyphen-2: NA	Nonsense_Mutation	SNP		26	NA	NA	dfci.harvard.edu	5	112164616	112164616	C	T	5:g.112164616C>T
Colorectal Adenocarcinoma (DFCI, Cell Reports 2016)	coadread_dfci_2016_43	Colorectal Adenocarcinoma	R564*	OncoKB: Likely Oncogenic, level NA;CIViC: NA;MyCancerGenome: not present;CancerHotspot: no;3DHotspot: no	MutationAssessor: NA;SIFT: NA;Polyphen-2: NA	Nonsense_Mutation	SNP		26	NA	NA	dfci.harvard.edu	5	112164616	112164616	C	T	5:g.112164616C>T
Colorectal Adenocarcinoma (DFCI, Cell Reports 2016)	coadread_dfci_2016_442	Colorectal Adenocarcinoma	R564*	OncoKB: Likely Oncogenic, level NA;CIViC: NA;MyCancerGenome: not present;CancerHotspot: no;3DHotspot: no	MutationAssessor: NA;SIFT: NA;Polyphen-2: NA	Nonsense_Mutation	SNP		26	NA	NA	dfci.harvard.edu	5	112164616	112164616	C	T	5:g.112164616C>T
Colorectal Adenocarcinoma (DFCI, Cell Reports 2016)	coadread_dfci_2016_3699	Colorectal Adenocarcinoma	R564*	OncoKB: Likely Oncogenic, level NA;CIViC: NA;MyCancerGenome: not present;CancerHotspot: no;3DHotspot: no	MutationAssessor: NA;SIFT: NA;Polyphen-2: NA	Nonsense_Mutation	SNP		26	NA	NA	dfci.harvard.edu	5	112164616	112164616	C	T	5:g.112164616C>T
Colorectal Adenocarcinoma (DFCI, Cell Reports 2016)	coadread_dfci_2016_2929	Colorectal Adenocarcinoma	R564*	OncoKB: Likely Oncogenic, level NA;CIViC: NA;MyCancerGenome: not present;CancerHotspot: no;3DHotspot: no	MutationAssessor: NA;SIFT: NA;Polyphen-2: NA	Nonsense_Mutation	SNP		26	NA	NA	dfci.harvard.edu	5	112164616	112164616	C	T	5:g.112164616C>T
Colorectal Adenocarcinoma (DFCI, Cell Reports 2016)	coadread_dfci_2016_2674	Colorectal Adenocarcinoma	E1521*	OncoKB: Likely Oncogenic, level NA;CIViC: NA;MyCancerGenome: not present;CancerHotspot: no;3DHotspot: no	MutationAssessor: NA;SIFT: NA;Polyphen-2: NA	Nonsense_Mutation	SNP		2	NA	NA	dfci.harvard.edu	5	112175852	112175852	G	T	5:g.112175852G>T
Colorectal Adenocarcinoma (DFCI, Cell Reports 2016)	coadread_dfci_2016_2445	Colorectal Adenocarcinoma	E1408*	OncoKB: Likely Oncogenic, level NA;CIViC: NA;MyCancerGenome: not present;CancerHotspot: no;3DHotspot: no	MutationAssessor: NA;SIFT: NA;Polyphen-2: NA	Nonsense_Mutation	SNP		21	NA	NA	dfci.harvard.edu	5	112175513	112175513	G	T	5:g.112175513G>T
Colorectal Adenocarcinoma (DFCI, Cell Reports 2016)	coadread_dfci_2016_276701	Colorectal Adenocarcinoma	E1408*	OncoKB: Likely Oncogenic, level NA;CIViC: NA;MyCancerGenome: not present;CancerHotspot: no;3DHotspot: no	MutationAssessor: NA;SIFT: NA;Polyphen-2: NA	Nonsense_Mutation	SNP		21	NA	NA	dfci.harvard.edu	5	112175513	112175513	G	T	5:g.112175513G>T
Colorectal Adenocarcinoma (DFCI, Cell Reports 2016)	coadread_dfci_2016_3709	Colorectal Adenocarcinoma	E1408*	OncoKB: Likely Oncogenic, level NA;CIViC: NA;MyCancerGenome: not present;CancerHotspot: no;3DHotspot: no	MutationAssessor: NA;SIFT: NA;Polyphen-2: NA	Nonsense_Mutation	SNP		21	NA	NA	dfci.harvard.edu	5	112175513	112175513	G	T	5:g.112175513G>T
Colorectal Adenocarcinoma (DFCI, Cell Reports 2016)	coadread_dfci_2016_358480	Colorectal Adenocarcinoma	E1408*	OncoKB: Likely Oncogenic, level NA;CIViC: NA;MyCancerGenome: not present;CancerHotspot: no;3DHotspot: no	MutationAssessor: NA;SIFT: NA;Polyphen-2: NA	Nonsense_Mutation	SNP		21	NA	NA	dfci.harvard.edu	5	112175513	112175513	G	T	5:g.112175513G>T
Colorectal Adenocarcinoma (DFCI, Cell Reports 2016)	coadread_dfci_2016_3726	Colorectal Adenocarcinoma	E1408*	OncoKB: Likely Oncogenic, level NA;CIViC: NA;MyCancerGenome: not present;CancerHotspot: no;3DHotspot: no	MutationAssessor: NA;SIFT: NA;Polyphen-2: NA	Nonsense_Mutation	SNP		21	NA	NA	dfci.harvard.edu	5	112175513	112175513	G	T	5:g.112175513G>T
Colorectal Adenocarcinoma (DFCI, Cell Reports 2016)	coadread_dfci_2016_3443	Colorectal Adenocarcinoma	E1408*	OncoKB: Likely Oncogenic, level NA;CIViC: NA;MyCancerGenome: not present;CancerHotspot: no;3DHotspot: no	MutationAssessor: NA;SIFT: NA;Polyphen-2: NA	Nonsense_Mutation	SNP		21	NA	NA	dfci.harvard.edu	5	112175513	112175513	G	T	5:g.112175513G>T
Colorectal Adenocarcinoma (DFCI, Cell Reports 2016)	coadread_dfci_2016_2992	Colorectal Adenocarcinoma	E1306*	OncoKB: Likely Oncogenic, level NA;CIViC: NA;MyCancerGenome: not present;CancerHotspot: no;3DHotspot: no	MutationAssessor: NA;SIFT: NA;Polyphen-2: NA	Nonsense_Mutation	SNP		37	NA	NA	dfci.harvard.edu	5	112175207	112175207	G	T	5:g.112175207G>T
Colorectal Adenocarcinoma (DFCI, Cell Reports 2016)	coadread_dfci_2016_359705	Colorectal Adenocarcinoma	E1306*	OncoKB: Likely Oncogenic, level NA;CIViC: NA;MyCancerGenome: not present;CancerHotspot: no;3DHotspot: no	MutationAssessor: NA;SIFT: NA;Polyphen-2: NA	Nonsense_Mutation	SNP		37	NA	NA	dfci.harvard.edu	5	112175207	112175207	G	T	5:g.112175207G>T
Colorectal Adenocarcinoma (DFCI, Cell Reports 2016)	coadread_dfci_2016_521	Colorectal Adenocarcinoma	E1306*	OncoKB: Likely Oncogenic, level NA;CIViC: NA;MyCancerGenome: not present;CancerHotspot: no;3DHotspot: no	MutationAssessor: NA;SIFT: NA;Polyphen-2: NA	Nonsense_Mutation	SNP		37	NA	NA	dfci.harvard.edu	5	112175207	112175207	G	T	5:g.112175207G>T
Colorectal Adenocarcinoma (DFCI, Cell Reports 2016)	coadread_dfci_2016_4506	Colorectal Adenocarcinoma	G1312*	OncoKB: Likely Oncogenic, level NA;CIViC: NA;MyCancerGenome: not present;CancerHotspot: no;3DHotspot: no	MutationAssessor: NA;SIFT: NA;Polyphen-2: NA	Nonsense_Mutation	SNP		33	NA	NA	dfci.harvard.edu	5	112175225	112175225	G	T	5:g.112175225G>T
Colorectal Adenocarcinoma (DFCI, Cell Reports 2016)	coadread_dfci_2016_251808	Colorectal Adenocarcinoma	G1312*	OncoKB: Likely Oncogenic, level NA;CIViC: NA;MyCancerGenome: not present;CancerHotspot: no;3DHotspot: no	MutationAssessor: NA;SIFT: NA;Polyphen-2: NA	Nonsense_Mutation	SNP		33	NA	NA	dfci.harvard.edu	5	112175225	112175225	G	T	5:g.112175225G>T
Colorectal Adenocarcinoma (DFCI, Cell Reports 2016)	coadread_dfci_2016_3249	Colorectal Adenocarcinoma	R283*	OncoKB: Likely Oncogenic, level NA;CIViC: NA;MyCancerGenome: not present;CancerHotspot: no;3DHotspot: no	MutationAssessor: NA;SIFT: NA;Polyphen-2: NA	Nonsense_Mutation	SNP		22	NA	NA	dfci.harvard.edu	5	112151204	112151204	C	T	5:g.112151204C>T
Colorectal Adenocarcinoma (DFCI, Cell Reports 2016)	coadread_dfci_2016_343654	Colorectal Adenocarcinoma	R283*	OncoKB: Likely Oncogenic, level NA;CIViC: NA;MyCancerGenome: not present;CancerHotspot: no;3DHotspot: no	MutationAssessor: NA;SIFT: NA;Polyphen-2: NA	Nonsense_Mutation	SNP		22	NA	NA	dfci.harvard.edu	5	112151204	112151204	C	T	5:g.112151204C>T
Colorectal Adenocarcinoma (DFCI, Cell Reports 2016)	coadread_dfci_2016_3414	Colorectal Adenocarcinoma	R283*	OncoKB: Likely Oncogenic, level NA;CIViC: NA;MyCancerGenome: not present;CancerHotspot: no;3DHotspot: no	MutationAssessor: NA;SIFT: NA;Polyphen-2: NA	Nonsense_Mutation	SNP		22	NA	NA	dfci.harvard.edu	5	112151204	112151204	C	T	5:g.112151204C>T
Colorectal Adenocarcinoma (DFCI, Cell Reports 2016)	coadread_dfci_2016_647	Colorectal Adenocarcinoma	R283*	OncoKB: Likely Oncogenic, level NA;CIViC: NA;MyCancerGenome: not present;CancerHotspot: no;3DHotspot: no	MutationAssessor: NA;SIFT: NA;Polyphen-2: NA	Nonsense_Mutation	SNP		22	NA	NA	dfci.harvard.edu	5	112151204	112151204	C	T	5:g.112151204C>T
Colorectal Adenocarcinoma (DFCI, Cell Reports 2016)	coadread_dfci_2016_214901	Colorectal Adenocarcinoma	R283*	OncoKB: Likely Oncogenic, level NA;CIViC: NA;MyCancerGenome: not present;CancerHotspot: no;3DHotspot: no	MutationAssessor: NA;SIFT: NA;Polyphen-2: NA	Nonsense_Mutation	SNP		22	NA	NA	dfci.harvard.edu	5	112151204	112151204	C	T	5:g.112151204C>T
Colorectal Adenocarcinoma (DFCI, Cell Reports 2016)	coadread_dfci_2016_3479	Colorectal Adenocarcinoma	R283*	OncoKB: Likely Oncogenic, level NA;CIViC: NA;MyCancerGenome: not present;CancerHotspot: no;3DHotspot: no	MutationAssessor: NA;SIFT: NA;Polyphen-2: NA	Nonsense_Mutation	SNP		22	NA	NA	dfci.harvard.edu	5	112151204	112151204	C	T	5:g.112151204C>T								122
Colorectal Adenocarcinoma (DFCI, Cell Reports 2016)	coadread_dfci_2016_1249	Colorectal Adenocarcinoma	R283*	OncoKB: Likely Oncogenic, level NA;CIViC: NA;MyCancerGenome: not present;CancerHotspot: no;3DHotspot: no	MutationAssessor: NA;SIFT: NA;Polyphen-2: NA	Nonsense_Mutation	SNP		22	NA	NA	dfci.harvard.edu	5	112151204	112151204	C	T	5:g.112151204C>T
Colorectal Adenocarcinoma (DFCI, Cell Reports 2016)	coadread_dfci_2016_2438	Colorectal Adenocarcinoma	R283*	OncoKB: Likely Oncogenic, level NA;CIViC: NA;MyCancerGenome: not present;CancerHotspot: no;3DHotspot: no	MutationAssessor: NA;SIFT: NA;Polyphen-2: NA	Nonsense_Mutation	SNP		22	NA	NA	dfci.harvard.edu	5	112151204	112151204	C	T	5:g.112151204C>T
Colorectal Adenocarcinoma (DFCI, Cell Reports 2016)	coadread_dfci_2016_3226	Colorectal Adenocarcinoma	R283*	OncoKB: Likely Oncogenic, level NA;CIViC: NA;MyCancerGenome: not present;CancerHotspot: no;3DHotspot: no	MutationAssessor: NA;SIFT: NA;Polyphen-2: NA	Nonsense_Mutation	SNP		22	NA	NA	dfci.harvard.edu	5	112151204	112151204	C	T	5:g.112151204C>T
Colorectal Adenocarcinoma (DFCI, Cell Reports 2016)	coadread_dfci_2016_164668	Colorectal Adenocarcinoma	Q1367*	OncoKB: Likely Oncogenic, level NA;CIViC: NA;MyCancerGenome: not present;CancerHotspot: no;3DHotspot: no	MutationAssessor: NA;SIFT: NA;Polyphen-2: NA	Nonsense_Mutation	SNP		44	NA	NA	dfci.harvard.edu	5	112175390	112175390	C	T	5:g.112175390C>T
Colorectal Adenocarcinoma (DFCI, Cell Reports 2016)	coadread_dfci_2016_3651	Colorectal Adenocarcinoma	Q1367*	OncoKB: Likely Oncogenic, level NA;CIViC: NA;MyCancerGenome: not present;CancerHotspot: no;3DHotspot: no	MutationAssessor: NA;SIFT: NA;Polyphen-2: NA	Nonsense_Mutation	SNP		44	NA	NA	dfci.harvard.edu	5	112175390	112175390	C	T	5:g.112175390C>T
Colorectal Adenocarcinoma (DFCI, Cell Reports 2016)	coadread_dfci_2016_3019	Colorectal Adenocarcinoma	Q1367*	OncoKB: Likely Oncogenic, level NA;CIViC: NA;MyCancerGenome: not present;CancerHotspot: no;3DHotspot: no	MutationAssessor: NA;SIFT: NA;Polyphen-2: NA	Nonsense_Mutation	SNP		44	NA	NA	dfci.harvard.edu	5	112175390	112175390	C	T	5:g.112175390C>T
Colorectal Adenocarcinoma (DFCI, Cell Reports 2016)	coadread_dfci_2016_2388	Colorectal Adenocarcinoma	Q1367*	OncoKB: Likely Oncogenic, level NA;CIViC: NA;MyCancerGenome: not present;CancerHotspot: no;3DHotspot: no	MutationAssessor: NA;SIFT: NA;Polyphen-2: NA	Nonsense_Mutation	SNP		44	NA	NA	dfci.harvard.edu	5	112175390	112175390	C	T	5:g.112175390C>T
Colorectal Adenocarcinoma (DFCI, Cell Reports 2016)	coadread_dfci_2016_628	Colorectal Adenocarcinoma	Q1367*	OncoKB: Likely Oncogenic, level NA;CIViC: NA;MyCancerGenome: not present;CancerHotspot: no;3DHotspot: no	MutationAssessor: NA;SIFT: NA;Polyphen-2: NA	Nonsense_Mutation	SNP		44	NA	NA	dfci.harvard.edu	5	112175390	112175390	C	T	5:g.112175390C>T
Colorectal Adenocarcinoma (DFCI, Cell Reports 2016)	coadread_dfci_2016_1191	Colorectal Adenocarcinoma	Q1367*	OncoKB: Likely Oncogenic, level NA;CIViC: NA;MyCancerGenome: not present;CancerHotspot: no;3DHotspot: no	MutationAssessor: NA;SIFT: NA;Polyphen-2: NA	Nonsense_Mutation	SNP		44	NA	NA	dfci.harvard.edu	5	112175390	112175390	C	T	5:g.112175390C>T
Colorectal Adenocarcinoma (DFCI, Cell Reports 2016)	coadread_dfci_2016_3692	Colorectal Adenocarcinoma	Q1367*	OncoKB: Likely Oncogenic, level NA;CIViC: NA;MyCancerGenome: not present;CancerHotspot: no;3DHotspot: no	MutationAssessor: NA;SIFT: NA;Polyphen-2: NA	Nonsense_Mutation	SNP		44	NA	NA	dfci.harvard.edu	5	112175390	112175390	C	T	5:g.112175390C>T
Colorectal Adenocarcinoma (DFCI, Cell Reports 2016)	coadread_dfci_2016_183221	Colorectal Adenocarcinoma	Q1367*	OncoKB: Likely Oncogenic, level NA;CIViC: NA;MyCancerGenome: not present;CancerHotspot: no;3DHotspot: no	MutationAssessor: NA;SIFT: NA;Polyphen-2: NA	Nonsense_Mutation	SNP		44	NA	NA	dfci.harvard.edu	5	112175390	112175390	C	T	5:g.112175390C>T
Colorectal Adenocarcinoma (DFCI, Cell Reports 2016)	coadread_dfci_2016_306835	Colorectal Adenocarcinoma	Q1367*	OncoKB: Likely Oncogenic, level NA;CIViC: NA;MyCancerGenome: not present;CancerHotspot: no;3DHotspot: no	MutationAssessor: NA;SIFT: NA;Polyphen-2: NA	Nonsense_Mutation	SNP		44	NA	NA	dfci.harvard.edu	5	112175390	112175390	C	T	5:g.112175390C>T
Colorectal Adenocarcinoma (DFCI, Cell Reports 2016)	coadread_dfci_2016_1804	Colorectal Adenocarcinoma	E1379*	OncoKB: Likely Oncogenic, level NA;CIViC: NA;MyCancerGenome: not present;CancerHotspot: no;3DHotspot: no	MutationAssessor: NA;SIFT: NA;Polyphen-2: NA	Nonsense_Mutation	SNP		26	NA	NA	dfci.harvard.edu	5	112175426	112175426	G	T	5:g.112175426G>T								132
Colorectal Adenocarcinoma (DFCI, Cell Reports 2016)	coadread_dfci_2016_676	Colorectal Adenocarcinoma	E1379*	OncoKB: Likely Oncogenic, level NA;CIViC: NA;MyCancerGenome: not present;CancerHotspot: no;3DHotspot: no	MutationAssessor: NA;SIFT: NA;Polyphen-2: NA	Nonsense_Mutation	SNP		26	NA	NA	dfci.harvard.edu	5	112175426	112175426	G	T	5:g.112175426G>T
Colorectal Adenocarcinoma (DFCI, Cell Reports 2016)	coadread_dfci_2016_262114	Colorectal Adenocarcinoma	E1379*	OncoKB: Likely Oncogenic, level NA;CIViC: NA;MyCancerGenome: not present;CancerHotspot: no;3DHotspot: no	MutationAssessor: NA;SIFT: NA;Polyphen-2: NA	Nonsense_Mutation	SNP		26	NA	NA	dfci.harvard.edu	5	112175426	112175426	G	T	5:g.112175426G>T
Colorectal Adenocarcinoma (DFCI, Cell Reports 2016)	coadread_dfci_2016_2271	Colorectal Adenocarcinoma	E1379*	OncoKB: Likely Oncogenic, level NA;CIViC: NA;MyCancerGenome: not present;CancerHotspot: no;3DHotspot: no	MutationAssessor: NA;SIFT: NA;Polyphen-2: NA	Nonsense_Mutation	SNP		26	NA	NA	dfci.harvard.edu	5	112175426	112175426	G	T	5:g.112175426G>T
Colorectal Adenocarcinoma (DFCI, Cell Reports 2016)	coadread_dfci_2016_1157	Colorectal Adenocarcinoma	E1379*	OncoKB: Likely Oncogenic, level NA;CIViC: NA;MyCancerGenome: not present;CancerHotspot: no;3DHotspot: no	MutationAssessor: NA;SIFT: NA;Polyphen-2: NA	Nonsense_Mutation	SNP		26	NA	NA	dfci.harvard.edu	5	112175426	112175426	G	T	5:g.112175426G>T
Colorectal Adenocarcinoma (DFCI, Cell Reports 2016)	coadread_dfci_2016_444	Colorectal Adenocarcinoma	R302*	OncoKB: Likely Oncogenic, level NA;CIViC: NA;MyCancerGenome: not present;CancerHotspot: no;3DHotspot: no	MutationAssessor: NA;SIFT: NA;Polyphen-2: NA	Nonsense_Mutation	SNP		26	NA	NA	dfci.harvard.edu	5	112151261	112151261	C	T	5:g.112151261C>T
Colorectal Adenocarcinoma (DFCI, Cell Reports 2016)	coadread_dfci_2016_3650	Colorectal Adenocarcinoma	R302*	OncoKB: Likely Oncogenic, level NA;CIViC: NA;MyCancerGenome: not present;CancerHotspot: no;3DHotspot: no	MutationAssessor: NA;SIFT: NA;Polyphen-2: NA	Nonsense_Mutation	SNP		26	NA	NA	dfci.harvard.edu	5	112151261	112151261	C	T	5:g.112151261C>T
Colorectal Adenocarcinoma (DFCI, Cell Reports 2016)	coadread_dfci_2016_3528	Colorectal Adenocarcinoma	R302*	OncoKB: Likely Oncogenic, level NA;CIViC: NA;MyCancerGenome: not present;CancerHotspot: no;3DHotspot: no	MutationAssessor: NA;SIFT: NA;Polyphen-2: NA	Nonsense_Mutation	SNP		26	NA	NA	dfci.harvard.edu	5	112151261	112151261	C	T	5:g.112151261C>T
Colorectal Adenocarcinoma (DFCI, Cell Reports 2016)	coadread_dfci_2016_3225	Colorectal Adenocarcinoma	Q1338*	OncoKB: Likely Oncogenic, level NA;CIViC: NA;MyCancerGenome: not present;CancerHotspot: no;3DHotspot: no	MutationAssessor: NA;SIFT: NA;Polyphen-2: NA	Nonsense_Mutation	SNP		41	NA	NA	dfci.harvard.edu	5	112175303	112175303	C	T	5:g.112175303C>T
Colorectal Adenocarcinoma (DFCI, Cell Reports 2016)	coadread_dfci_2016_1760	Colorectal Adenocarcinoma	Q1338*	OncoKB: Likely Oncogenic, level NA;CIViC: NA;MyCancerGenome: not present;CancerHotspot: no;3DHotspot: no	MutationAssessor: NA;SIFT: NA;Polyphen-2: NA	Nonsense_Mutation	SNP		41	NA	NA	dfci.harvard.edu	5	112175303	112175303	C	T	5:g.112175303C>T
Colorectal Adenocarcinoma (DFCI, Cell Reports 2016)	coadread_dfci_2016_1227	Colorectal Adenocarcinoma	Q1338*	OncoKB: Likely Oncogenic, level NA;CIViC: NA;MyCancerGenome: not present;CancerHotspot: no;3DHotspot: no	MutationAssessor: NA;SIFT: NA;Polyphen-2: NA	Nonsense_Mutation	SNP		41	NA	NA	dfci.harvard.edu	5	112175303	112175303	C	T	5:g.112175303C>T
Colorectal Adenocarcinoma (DFCI, Cell Reports 2016)	coadread_dfci_2016_22	Colorectal Adenocarcinoma	Q1338*	OncoKB: Likely Oncogenic, level NA;CIViC: NA;MyCancerGenome: not present;CancerHotspot: no;3DHotspot: no	MutationAssessor: NA;SIFT: NA;Polyphen-2: NA	Nonsense_Mutation	SNP		41	NA	NA	dfci.harvard.edu	5	112175303	112175303	C	T	5:g.112175303C>T
Colorectal Adenocarcinoma (DFCI, Cell Reports 2016)	coadread_dfci_2016_627	Colorectal Adenocarcinoma	Q1338*	OncoKB: Likely Oncogenic, level NA;CIViC: NA;MyCancerGenome: not present;CancerHotspot: no;3DHotspot: no	MutationAssessor: NA;SIFT: NA;Polyphen-2: NA	Nonsense_Mutation	SNP		41	NA	NA	dfci.harvard.edu	5	112175303	112175303	C	T	5:g.112175303C>T
Colorectal Adenocarcinoma (DFCI, Cell Reports 2016)	coadread_dfci_2016_299	Colorectal Adenocarcinoma	R499*	OncoKB: Likely Oncogenic, level NA;CIViC: NA;MyCancerGenome: not present;CancerHotspot: no;3DHotspot: no	MutationAssessor: NA;SIFT: NA;Polyphen-2: NA	Nonsense_Mutation	SNP		18	NA	NA	dfci.harvard.edu	5	112162891	112162891	C	T	5:g.112162891C>T
Colorectal Adenocarcinoma (DFCI, Cell Reports 2016)	coadread_dfci_2016_1848	Colorectal Adenocarcinoma	R499*	OncoKB: Likely Oncogenic, level NA;CIViC: NA;MyCancerGenome: not present;CancerHotspot: no;3DHotspot: no	MutationAssessor: NA;SIFT: NA;Polyphen-2: NA	Nonsense_Mutation	SNP		18	NA	NA	dfci.harvard.edu	5	112162891	112162891	C	T	5:g.112162891C>T
Colorectal Adenocarcinoma (DFCI, Cell Reports 2016)	coadread_dfci_2016_3330	Colorectal Adenocarcinoma	R499*	OncoKB: Likely Oncogenic, level NA;CIViC: NA;MyCancerGenome: not present;CancerHotspot: no;3DHotspot: no	MutationAssessor: NA;SIFT: NA;Polyphen-2: NA	Nonsense_Mutation	SNP		18	NA	NA	dfci.harvard.edu	5	112162891	112162891	C	T	5:g.112162891C>T								229
Colorectal Adenocarcinoma (DFCI, Cell Reports 2016)	coadread_dfci_2016_3316	Colorectal Adenocarcinoma	R499*	OncoKB: Likely Oncogenic, level NA;CIViC: NA;MyCancerGenome: not present;CancerHotspot: no;3DHotspot: no	MutationAssessor: NA;SIFT: NA;Polyphen-2: NA	Nonsense_Mutation	SNP		18	NA	NA	dfci.harvard.edu	5	112162891	112162891	C	T	5:g.112162891C>T
Colorectal Adenocarcinoma (DFCI, Cell Reports 2016)	coadread_dfci_2016_3116	Colorectal Adenocarcinoma	R499*	OncoKB: Likely Oncogenic, level NA;CIViC: NA;MyCancerGenome: not present;CancerHotspot: no;3DHotspot: no	MutationAssessor: NA;SIFT: NA;Polyphen-2: NA	Nonsense_Mutation	SNP		18	NA	NA	dfci.harvard.edu	5	112162891	112162891	C	T	5:g.112162891C>T
Colorectal Adenocarcinoma (DFCI, Cell Reports 2016)	coadread_dfci_2016_3191	Colorectal Adenocarcinoma	R499*	OncoKB: Likely Oncogenic, level NA;CIViC: NA;MyCancerGenome: not present;CancerHotspot: no;3DHotspot: no	MutationAssessor: NA;SIFT: NA;Polyphen-2: NA	Nonsense_Mutation	SNP		18	NA	NA	dfci.harvard.edu	5	112162891	112162891	C	T	5:g.112162891C>T
Colorectal Adenocarcinoma (DFCI, Cell Reports 2016)	coadread_dfci_2016_358480	Colorectal Adenocarcinoma	R499*	OncoKB: Likely Oncogenic, level NA;CIViC: NA;MyCancerGenome: not present;CancerHotspot: no;3DHotspot: no	MutationAssessor: NA;SIFT: NA;Polyphen-2: NA	Nonsense_Mutation	SNP		18	NA	NA	dfci.harvard.edu	5	112162891	112162891	C	T	5:g.112162891C>T
Colorectal Adenocarcinoma (DFCI, Cell Reports 2016)	coadread_dfci_2016_4506	Colorectal Adenocarcinoma	R499*	OncoKB: Likely Oncogenic, level NA;CIViC: NA;MyCancerGenome: not present;CancerHotspot: no;3DHotspot: no	MutationAssessor: NA;SIFT: NA;Polyphen-2: NA	Nonsense_Mutation	SNP		18	NA	NA	dfci.harvard.edu	5	112162891	112162891	C	T	5:g.112162891C>T
Colorectal Adenocarcinoma (DFCI, Cell Reports 2016)	coadread_dfci_2016_336	Colorectal Adenocarcinoma	R216*	OncoKB: Likely Oncogenic, level NA;CIViC: NA;MyCancerGenome: not present;CancerHotspot: no;3DHotspot: no	MutationAssessor: NA;SIFT: NA;Polyphen-2: NA	Nonsense_Mutation	SNP		36	NA	NA	dfci.harvard.edu	5	112128143	112128143	C	T	5:g.112128143C>T
Colorectal Adenocarcinoma (DFCI, Cell Reports 2016)	coadread_dfci_2016_1761	Colorectal Adenocarcinoma	R216*	OncoKB: Likely Oncogenic, level NA;CIViC: NA;MyCancerGenome: not present;CancerHotspot: no;3DHotspot: no	MutationAssessor: NA;SIFT: NA;Polyphen-2: NA	Nonsense_Mutation	SNP		36	NA	NA	dfci.harvard.edu	5	112128143	112128143	C	T	5:g.112128143C>T
Colorectal Adenocarcinoma (DFCI, Cell Reports 2016)	coadread_dfci_2016_344	Colorectal Adenocarcinoma	R216*	OncoKB: Likely Oncogenic, level NA;CIViC: NA;MyCancerGenome: not present;CancerHotspot: no;3DHotspot: no	MutationAssessor: NA;SIFT: NA;Polyphen-2: NA	Nonsense_Mutation	SNP		36	NA	NA	dfci.harvard.edu	5	112128143	112128143	C	T	5:g.112128143C>T
Colorectal Adenocarcinoma (DFCI, Cell Reports 2016)	coadread_dfci_2016_2759	Colorectal Adenocarcinoma	R216*	OncoKB: Likely Oncogenic, level NA;CIViC: NA;MyCancerGenome: not present;CancerHotspot: no;3DHotspot: no	MutationAssessor: NA;SIFT: NA;Polyphen-2: NA	Nonsense_Mutation	SNP		36	NA	NA	dfci.harvard.edu	5	112128143	112128143	C	T	5:g.112128143C>T
Colorectal Adenocarcinoma (DFCI, Cell Reports 2016)	coadread_dfci_2016_3527	Colorectal Adenocarcinoma	R216*	OncoKB: Likely Oncogenic, level NA;CIViC: NA;MyCancerGenome: not present;CancerHotspot: no;3DHotspot: no	MutationAssessor: NA;SIFT: NA;Polyphen-2: NA	Nonsense_Mutation	SNP		36	NA	NA	dfci.harvard.edu	5	112128143	112128143	C	T	5:g.112128143C>T
Colorectal Adenocarcinoma (DFCI, Cell Reports 2016)	coadread_dfci_2016_241681	Colorectal Adenocarcinoma	R216*	OncoKB: Likely Oncogenic, level NA;CIViC: NA;MyCancerGenome: not present;CancerHotspot: no;3DHotspot: no	MutationAssessor: NA;SIFT: NA;Polyphen-2: NA	Nonsense_Mutation	SNP		36	NA	NA	dfci.harvard.edu	5	112128143	112128143	C	T	5:g.112128143C>T
Colorectal Adenocarcinoma (DFCI, Cell Reports 2016)	coadread_dfci_2016_3335	Colorectal Adenocarcinoma	R216*	OncoKB: Likely Oncogenic, level NA;CIViC: NA;MyCancerGenome: not present;CancerHotspot: no;3DHotspot: no	MutationAssessor: NA;SIFT: NA;Polyphen-2: NA	Nonsense_Mutation	SNP		36	NA	NA	dfci.harvard.edu	5	112128143	112128143	C	T	5:g.112128143C>T
Colorectal Adenocarcinoma (DFCI, Cell Reports 2016)	coadread_dfci_2016_186	Colorectal Adenocarcinoma	R216*	OncoKB: Likely Oncogenic, level NA;CIViC: NA;MyCancerGenome: not present;CancerHotspot: no;3DHotspot: no	MutationAssessor: NA;SIFT: NA;Polyphen-2: NA	Nonsense_Mutation	SNP		36	NA	NA	dfci.harvard.edu	5	112128143	112128143	C	T	5:g.112128143C>T
Colorectal Adenocarcinoma (DFCI, Cell Reports 2016)	coadread_dfci_2016_3417	Colorectal Adenocarcinoma	R216*	OncoKB: Likely Oncogenic, level NA;CIViC: NA;MyCancerGenome: not present;CancerHotspot: no;3DHotspot: no	MutationAssessor: NA;SIFT: NA;Polyphen-2: NA	Nonsense_Mutation	SNP		36	NA	NA	dfci.harvard.edu	5	112128143	112128143	C	T	5:g.112128143C>T
Colorectal Adenocarcinoma (DFCI, Cell Reports 2016)	coadread_dfci_2016_610	Colorectal Adenocarcinoma	R216*	OncoKB: Likely Oncogenic, level NA;CIViC: NA;MyCancerGenome: not present;CancerHotspot: no;3DHotspot: no	MutationAssessor: NA;SIFT: NA;Polyphen-2: NA	Nonsense_Mutation	SNP		36	NA	NA	dfci.harvard.edu	5	112128143	112128143	C	T	5:g.112128143C>T
Colorectal Adenocarcinoma (DFCI, Cell Reports 2016)	coadread_dfci_2016_2430	Colorectal Adenocarcinoma	S1327*	OncoKB: Likely Oncogenic, level NA;CIViC: NA;MyCancerGenome: not present;CancerHotspot: no;3DHotspot: no	MutationAssessor: NA;SIFT: NA;Polyphen-2: NA	Nonsense_Mutation	SNP		8	NA	NA	dfci.harvard.edu	5	112175271	112175271	C	A	5:g.112175271C>A
Colorectal Adenocarcinoma (DFCI, Cell Reports 2016)	coadread_dfci_2016_3699	Colorectal Adenocarcinoma	S1327*	OncoKB: Likely Oncogenic, level NA;CIViC: NA;MyCancerGenome: not present;CancerHotspot: no;3DHotspot: no	MutationAssessor: NA;SIFT: NA;Polyphen-2: NA	Nonsense_Mutation	SNP		8	NA	NA	dfci.harvard.edu	5	112175271	112175271	C	A	5:g.112175271C>A
Colorectal Adenocarcinoma (DFCI, Cell Reports 2016)	coadread_dfci_2016_46	Colorectal Adenocarcinoma	E1309Dfs*4	OncoKB: Likely Oncogenic, level NA;CIViC: NA;MyCancerGenome: not present;CancerHotspot: no;3DHotspot: no	MutationAssessor: NA;SIFT: NA;Polyphen-2: NA	Frame_Shift_Del	DEL		214	NA	NA	dfci.harvard.edu	5	112175212	112175216	AAAAG	-	5:g.112175212_112175216del
Colorectal Adenocarcinoma (DFCI, Cell Reports 2016)	coadread_dfci_2016_3668	Colorectal Adenocarcinoma	E1309Dfs*4	OncoKB: Likely Oncogenic, level NA;CIViC: NA;MyCancerGenome: not present;CancerHotspot: no;3DHotspot: no	MutationAssessor: NA;SIFT: NA;Polyphen-2: NA	Frame_Shift_Del	DEL		214	NA	NA	dfci.harvard.edu	5	112175212	112175216	AAAAG	-	5:g.112175212_112175216del
Colorectal Adenocarcinoma (DFCI, Cell Reports 2016)	coadread_dfci_2016_3431	Colorectal Adenocarcinoma	E1309Dfs*4	OncoKB: Likely Oncogenic, level NA;CIViC: NA;MyCancerGenome: not present;CancerHotspot: no;3DHotspot: no	MutationAssessor: NA;SIFT: NA;Polyphen-2: NA	Frame_Shift_Del	DEL		214	NA	NA	dfci.harvard.edu	5	112175212	112175216	AAAAG	-	5:g.112175212_112175216del
Colorectal Adenocarcinoma (DFCI, Cell Reports 2016)	coadread_dfci_2016_3254	Colorectal Adenocarcinoma	E1309Dfs*4	OncoKB: Likely Oncogenic, level NA;CIViC: NA;MyCancerGenome: not present;CancerHotspot: no;3DHotspot: no	MutationAssessor: NA;SIFT: NA;Polyphen-2: NA	Frame_Shift_Del	DEL		214	NA	NA	dfci.harvard.edu	5	112175212	112175216	AAAAG	-	5:g.112175212_112175216del
Colorectal Adenocarcinoma (DFCI, Cell Reports 2016)	coadread_dfci_2016_498	Colorectal Adenocarcinoma	E1322*	OncoKB: Likely Oncogenic, level NA;CIViC: NA;MyCancerGenome: not present;CancerHotspot: no;3DHotspot: no	MutationAssessor: NA;SIFT: NA;Polyphen-2: NA	Nonsense_Mutation	SNP		24	NA	NA	dfci.harvard.edu	5	112175255	112175255	G	T	5:g.112175255G>T
Colorectal Adenocarcinoma (DFCI, Cell Reports 2016)	coadread_dfci_2016_3010	Colorectal Adenocarcinoma	K993*	OncoKB: Likely Oncogenic, level NA;CIViC: NA;MyCancerGenome: not present;CancerHotspot: no;3DHotspot: no	MutationAssessor: NA;SIFT: NA;Polyphen-2: NA	Nonsense_Mutation	SNP		5	NA	NA	dfci.harvard.edu	5	112174268	112174268	A	T	5:g.112174268A>T
Colorectal Adenocarcinoma (DFCI, Cell Reports 2016)	coadread_dfci_2016_3621	Colorectal Adenocarcinoma	K993*	OncoKB: Likely Oncogenic, level NA;CIViC: NA;MyCancerGenome: not present;CancerHotspot: no;3DHotspot: no	MutationAssessor: NA;SIFT: NA;Polyphen-2: NA	Nonsense_Mutation	SNP		5	NA	NA	dfci.harvard.edu	5	112174268	112174268	A	T	5:g.112174268A>T
Colorectal Adenocarcinoma (DFCI, Cell Reports 2016)	coadread_dfci_2016_2982	Colorectal Adenocarcinoma	Q1429*	OncoKB: Likely Oncogenic, level NA;CIViC: NA;MyCancerGenome: not present;CancerHotspot: no;3DHotspot: no	MutationAssessor: NA;SIFT: NA;Polyphen-2: NA	Nonsense_Mutation	SNP		54	NA	NA	dfci.harvard.edu	5	112175576	112175576	C	T	5:g.112175576C>T
Colorectal Adenocarcinoma (DFCI, Cell Reports 2016)	coadread_dfci_2016_196972	Colorectal Adenocarcinoma	Q1429*	OncoKB: Likely Oncogenic, level NA;CIViC: NA;MyCancerGenome: not present;CancerHotspot: no;3DHotspot: no	MutationAssessor: NA;SIFT: NA;Polyphen-2: NA	Nonsense_Mutation	SNP		54	NA	NA	dfci.harvard.edu	5	112175576	112175576	C	T	5:g.112175576C>T								144
Colorectal Adenocarcinoma (DFCI, Cell Reports 2016)	coadread_dfci_2016_201263	Colorectal Adenocarcinoma	Q1429*	OncoKB: Likely Oncogenic, level NA;CIViC: NA;MyCancerGenome: not present;CancerHotspot: no;3DHotspot: no	MutationAssessor: NA;SIFT: NA;Polyphen-2: NA	Nonsense_Mutation	SNP		54	NA	NA	dfci.harvard.edu	5	112175576	112175576	C	T	5:g.112175576C>T
Colorectal Adenocarcinoma (DFCI, Cell Reports 2016)	coadread_dfci_2016_3048	Colorectal Adenocarcinoma	Q1429*	OncoKB: Likely Oncogenic, level NA;CIViC: NA;MyCancerGenome: not present;CancerHotspot: no;3DHotspot: no	MutationAssessor: NA;SIFT: NA;Polyphen-2: NA	Nonsense_Mutation	SNP		54	NA	NA	dfci.harvard.edu	5	112175576	112175576	C	T	5:g.112175576C>T
Colorectal Adenocarcinoma (DFCI, Cell Reports 2016)	coadread_dfci_2016_3709	Colorectal Adenocarcinoma	S1068*	OncoKB: Likely Oncogenic, level NA;CIViC: NA;MyCancerGenome: not present;CancerHotspot: no;3DHotspot: no	MutationAssessor: NA;SIFT: NA;Polyphen-2: NA	Nonsense_Mutation	SNP		3	NA	NA	dfci.harvard.edu	5	112174494	112174494	C	G	5:g.112174494C>G
Colorectal Adenocarcinoma (DFCI, Cell Reports 2016)	coadread_dfci_2016_304	Colorectal Adenocarcinoma	E1345*	OncoKB: Likely Oncogenic, level NA;CIViC: NA;MyCancerGenome: not present;CancerHotspot: no;3DHotspot: no	MutationAssessor: NA;SIFT: NA;Polyphen-2: NA	Nonsense_Mutation	SNP		9	NA	NA	dfci.harvard.edu	5	112175324	112175324	G	T	5:g.112175324G>T
Colorectal Adenocarcinoma (DFCI, Cell Reports 2016)	coadread_dfci_2016_2389	Colorectal Adenocarcinoma	E1345*	OncoKB: Likely Oncogenic, level NA;CIViC: NA;MyCancerGenome: not present;CancerHotspot: no;3DHotspot: no	MutationAssessor: NA;SIFT: NA;Polyphen-2: NA	Nonsense_Mutation	SNP		9	NA	NA	dfci.harvard.edu	5	112175324	112175324	G	T	5:g.112175324G>T
Colorectal Adenocarcinoma (DFCI, Cell Reports 2016)	coadread_dfci_2016_1190	Colorectal Adenocarcinoma	E1345*	OncoKB: Likely Oncogenic, level NA;CIViC: NA;MyCancerGenome: not present;CancerHotspot: no;3DHotspot: no	MutationAssessor: NA;SIFT: NA;Polyphen-2: NA	Nonsense_Mutation	SNP		9	NA	NA	dfci.harvard.edu	5	112175324	112175324	G	T	5:g.112175324G>T
Colorectal Adenocarcinoma (DFCI, Cell Reports 2016)	coadread_dfci_2016_3427	Colorectal Adenocarcinoma	E1397*	OncoKB: Likely Oncogenic, level NA;CIViC: NA;MyCancerGenome: not present;CancerHotspot: no;3DHotspot: no	MutationAssessor: NA;SIFT: NA;Polyphen-2: NA	Nonsense_Mutation	SNP		26	NA	NA	dfci.harvard.edu	5	112175480	112175480	G	T	5:g.112175480G>T
Colorectal Adenocarcinoma (DFCI, Cell Reports 2016)	coadread_dfci_2016_3621	Colorectal Adenocarcinoma	E1397*	OncoKB: Likely Oncogenic, level NA;CIViC: NA;MyCancerGenome: not present;CancerHotspot: no;3DHotspot: no	MutationAssessor: NA;SIFT: NA;Polyphen-2: NA	Nonsense_Mutation	SNP		26	NA	NA	dfci.harvard.edu	5	112175480	112175480	G	T	5:g.112175480G>T
Colorectal Adenocarcinoma (DFCI, Cell Reports 2016)	coadread_dfci_2016_1742	Colorectal Adenocarcinoma	E1397*	OncoKB: Likely Oncogenic, level NA;CIViC: NA;MyCancerGenome: not present;CancerHotspot: no;3DHotspot: no	MutationAssessor: NA;SIFT: NA;Polyphen-2: NA	Nonsense_Mutation	SNP		26	NA	NA	dfci.harvard.edu	5	112175480	112175480	G	T	5:g.112175480G>T
Colorectal Adenocarcinoma (DFCI, Cell Reports 2016)	coadread_dfci_2016_103320	Colorectal Adenocarcinoma	E1397*	OncoKB: Likely Oncogenic, level NA;CIViC: NA;MyCancerGenome: not present;CancerHotspot: no;3DHotspot: no	MutationAssessor: NA;SIFT: NA;Polyphen-2: NA	Nonsense_Mutation	SNP		26	NA	NA	dfci.harvard.edu	5	112175480	112175480	G	T	5:g.112175480G>T
Colorectal Adenocarcinoma (DFCI, Cell Reports 2016)	coadread_dfci_2016_604	Colorectal Adenocarcinoma	E1397*	OncoKB: Likely Oncogenic, level NA;CIViC: NA;MyCancerGenome: not present;CancerHotspot: no;3DHotspot: no	MutationAssessor: NA;SIFT: NA;Polyphen-2: NA	Nonsense_Mutation	SNP		26	NA	NA	dfci.harvard.edu	5	112175480	112175480	G	T	5:g.112175480G>T
Colorectal Adenocarcinoma (DFCI, Cell Reports 2016)	coadread_dfci_2016_3601	Colorectal Adenocarcinoma	E1397*	OncoKB: Likely Oncogenic, level NA;CIViC: NA;MyCancerGenome: not present;CancerHotspot: no;3DHotspot: no	MutationAssessor: NA;SIFT: NA;Polyphen-2: NA	Nonsense_Mutation	SNP		26	NA	NA	dfci.harvard.edu	5	112175480	112175480	G	T	5:g.112175480G>T
Colorectal Adenocarcinoma (DFCI, Cell Reports 2016)	coadread_dfci_2016_429	Colorectal Adenocarcinoma	E1397*	OncoKB: Likely Oncogenic, level NA;CIViC: NA;MyCancerGenome: not present;CancerHotspot: no;3DHotspot: no	MutationAssessor: NA;SIFT: NA;Polyphen-2: NA	Nonsense_Mutation	SNP		26	NA	NA	dfci.harvard.edu	5	112175480	112175480	G	T	5:g.112175480G>T
Colorectal Adenocarcinoma (DFCI, Cell Reports 2016)	coadread_dfci_2016_1196	Colorectal Adenocarcinoma	E1397*	OncoKB: Likely Oncogenic, level NA;CIViC: NA;MyCancerGenome: not present;CancerHotspot: no;3DHotspot: no	MutationAssessor: NA;SIFT: NA;Polyphen-2: NA	Nonsense_Mutation	SNP		26	NA	NA	dfci.harvard.edu	5	112175480	112175480	G	T	5:g.112175480G>T
Colorectal Adenocarcinoma (DFCI, Cell Reports 2016)	coadread_dfci_2016_70	Colorectal Adenocarcinoma	E1397*	OncoKB: Likely Oncogenic, level NA;CIViC: NA;MyCancerGenome: not present;CancerHotspot: no;3DHotspot: no	MutationAssessor: NA;SIFT: NA;Polyphen-2: NA	Nonsense_Mutation	SNP		26	NA	NA	dfci.harvard.edu	5	112175480	112175480	G	T	5:g.112175480G>T
Colorectal Adenocarcinoma (DFCI, Cell Reports 2016)	coadread_dfci_2016_1244	Colorectal Adenocarcinoma	E1464Vfs*8	OncoKB: Likely Oncogenic, level NA;CIViC: NA;MyCancerGenome: not present;CancerHotspot: no;3DHotspot: no	MutationAssessor: NA;SIFT: NA;Polyphen-2: NA	Frame_Shift_Del	DEL		47	NA	NA	dfci.harvard.edu	5	112175676	112175679	AGAG	-	5:g.112175676_112175679del
Colorectal Adenocarcinoma (DFCI, Cell Reports 2016)	coadread_dfci_2016_328	Colorectal Adenocarcinoma	E1464Vfs*8	OncoKB: Likely Oncogenic, level NA;CIViC: NA;MyCancerGenome: not present;CancerHotspot: no;3DHotspot: no	MutationAssessor: NA;SIFT: NA;Polyphen-2: NA	Frame_Shift_Del	DEL		47	NA	NA	dfci.harvard.edu	5	112175676	112175679	AGAG	-	5:g.112175676_112175679del
Colorectal Adenocarcinoma (DFCI, Cell Reports 2016)	coadread_dfci_2016_3665	Colorectal Adenocarcinoma	K534*	OncoKB: Likely Oncogenic, level NA;CIViC: NA;MyCancerGenome: not present;CancerHotspot: no;3DHotspot: no	MutationAssessor: NA;SIFT: NA;Polyphen-2: NA	Nonsense_Mutation	SNP		2	NA	NA	dfci.harvard.edu	5	112163677	112163677	A	T	5:g.112163677A>T
Colorectal Adenocarcinoma (DFCI, Cell Reports 2016)	coadread_dfci_2016_2458	Colorectal Adenocarcinoma	K534*	OncoKB: Likely Oncogenic, level NA;CIViC: NA;MyCancerGenome: not present;CancerHotspot: no;3DHotspot: no	MutationAssessor: NA;SIFT: NA;Polyphen-2: NA	Nonsense_Mutation	SNP		2	NA	NA	dfci.harvard.edu	5	112163677	112163677	A	T	5:g.112163677A>T
Colorectal Adenocarcinoma (DFCI, Cell Reports 2016)	coadread_dfci_2016_62	Colorectal Adenocarcinoma	P1319Lfs*2	OncoKB: Likely Oncogenic, level NA;CIViC: NA;MyCancerGenome: not present;CancerHotspot: no;3DHotspot: no	MutationAssessor: NA;SIFT: NA;Polyphen-2: NA	Frame_Shift_Del	DEL		22	NA	NA	dfci.harvard.edu	5	112175246	112175246	C	-	5:g.112175246del
Colorectal Adenocarcinoma (DFCI, Cell Reports 2016)	coadread_dfci_2016_270588	Colorectal Adenocarcinoma	P1319Lfs*2	OncoKB: Likely Oncogenic, level NA;CIViC: NA;MyCancerGenome: not present;CancerHotspot: no;3DHotspot: no	MutationAssessor: NA;SIFT: NA;Polyphen-2: NA	Frame_Shift_Del	DEL		22	NA	NA	dfci.harvard.edu	5	112175246	112175246	C	-	5:g.112175246del
Colorectal Adenocarcinoma (DFCI, Cell Reports 2016)	coadread_dfci_2016_354207	Colorectal Adenocarcinoma	P1319Lfs*2	OncoKB: Likely Oncogenic, level NA;CIViC: NA;MyCancerGenome: not present;CancerHotspot: no;3DHotspot: no	MutationAssessor: NA;SIFT: NA;Polyphen-2: NA	Frame_Shift_Del	DEL		22	NA	NA	dfci.harvard.edu	5	112175246	112175246	C	-	5:g.112175246del
Colorectal Adenocarcinoma (DFCI, Cell Reports 2016)	coadread_dfci_2016_3503	Colorectal Adenocarcinoma	E1353*	OncoKB: Likely Oncogenic, level NA;CIViC: NA;MyCancerGenome: not present;CancerHotspot: no;3DHotspot: no	MutationAssessor: NA;SIFT: NA;Polyphen-2: NA	Nonsense_Mutation	SNP		25	NA	NA	dfci.harvard.edu	5	112175348	112175348	G	T	5:g.112175348G>T
Colorectal Adenocarcinoma (DFCI, Cell Reports 2016)	coadread_dfci_2016_42	Colorectal Adenocarcinoma	E1353*	OncoKB: Likely Oncogenic, level NA;CIViC: NA;MyCancerGenome: not present;CancerHotspot: no;3DHotspot: no	MutationAssessor: NA;SIFT: NA;Polyphen-2: NA	Nonsense_Mutation	SNP		25	NA	NA	dfci.harvard.edu	5	112175348	112175348	G	T	5:g.112175348G>T
Colorectal Adenocarcinoma (DFCI, Cell Reports 2016)	coadread_dfci_2016_316	Colorectal Adenocarcinoma	E1353*	OncoKB: Likely Oncogenic, level NA;CIViC: NA;MyCancerGenome: not present;CancerHotspot: no;3DHotspot: no	MutationAssessor: NA;SIFT: NA;Polyphen-2: NA	Nonsense_Mutation	SNP		25	NA	NA	dfci.harvard.edu	5	112175348	112175348	G	T	5:g.112175348G>T
Colorectal Adenocarcinoma (DFCI, Cell Reports 2016)	coadread_dfci_2016_2394	Colorectal Adenocarcinoma	E1353*	OncoKB: Likely Oncogenic, level NA;CIViC: NA;MyCancerGenome: not present;CancerHotspot: no;3DHotspot: no	MutationAssessor: NA;SIFT: NA;Polyphen-2: NA	Nonsense_Mutation	SNP		25	NA	NA	dfci.harvard.edu	5	112175348	112175348	G	T	5:g.112175348G>T
Colorectal Adenocarcinoma (DFCI, Cell Reports 2016)	coadread_dfci_2016_2938	Colorectal Adenocarcinoma	E1353*	OncoKB: Likely Oncogenic, level NA;CIViC: NA;MyCancerGenome: not present;CancerHotspot: no;3DHotspot: no	MutationAssessor: NA;SIFT: NA;Polyphen-2: NA	Nonsense_Mutation	SNP		25	NA	NA	dfci.harvard.edu	5	112175348	112175348	G	T	5:g.112175348G>T
Colorectal Adenocarcinoma (DFCI, Cell Reports 2016)	coadread_dfci_2016_2674	Colorectal Adenocarcinoma	R332*	OncoKB: Likely Oncogenic, level NA;CIViC: NA;MyCancerGenome: not present;CancerHotspot: no;3DHotspot: no	MutationAssessor: NA;SIFT: NA;Polyphen-2: NA	Nonsense_Mutation	SNP		14	NA	NA	dfci.harvard.edu	5	112154723	112154723	C	T	5:g.112154723C>T
Colorectal Adenocarcinoma (DFCI, Cell Reports 2016)	coadread_dfci_2016_1745	Colorectal Adenocarcinoma	R332*	OncoKB: Likely Oncogenic, level NA;CIViC: NA;MyCancerGenome: not present;CancerHotspot: no;3DHotspot: no	MutationAssessor: NA;SIFT: NA;Polyphen-2: NA	Nonsense_Mutation	SNP		14	NA	NA	dfci.harvard.edu	5	112154723	112154723	C	T	5:g.112154723C>T								139
Colorectal Adenocarcinoma (DFCI, Cell Reports 2016)	coadread_dfci_2016_3330	Colorectal Adenocarcinoma	R332*	OncoKB: Likely Oncogenic, level NA;CIViC: NA;MyCancerGenome: not present;CancerHotspot: no;3DHotspot: no	MutationAssessor: NA;SIFT: NA;Polyphen-2: NA	Nonsense_Mutation	SNP		14	NA	NA	dfci.harvard.edu	5	112154723	112154723	C	T	5:g.112154723C>T								229
Colorectal Adenocarcinoma (DFCI, Cell Reports 2016)	coadread_dfci_2016_4534	Colorectal Adenocarcinoma	R332*	OncoKB: Likely Oncogenic, level NA;CIViC: NA;MyCancerGenome: not present;CancerHotspot: no;3DHotspot: no	MutationAssessor: NA;SIFT: NA;Polyphen-2: NA	Nonsense_Mutation	SNP		14	NA	NA	dfci.harvard.edu	5	112154723	112154723	C	T	5:g.112154723C>T								172
Colorectal Adenocarcinoma (DFCI, Cell Reports 2016)	coadread_dfci_2016_3523	Colorectal Adenocarcinoma	R332*	OncoKB: Likely Oncogenic, level NA;CIViC: NA;MyCancerGenome: not present;CancerHotspot: no;3DHotspot: no	MutationAssessor: NA;SIFT: NA;Polyphen-2: NA	Nonsense_Mutation	SNP		14	NA	NA	dfci.harvard.edu	5	112154723	112154723	C	T	5:g.112154723C>T								189
Colorectal Adenocarcinoma (DFCI, Cell Reports 2016)	coadread_dfci_2016_621	Colorectal Adenocarcinoma	I1307Nfs*8	OncoKB: Likely Oncogenic, level NA;CIViC: NA;MyCancerGenome: not present;CancerHotspot: no;3DHotspot: no	MutationAssessor: NA;SIFT: NA;Polyphen-2: NA	Frame_Shift_Ins	INS		40	NA	NA	dfci.harvard.edu	5	112175207	112175208	-	A	5:g.112175207_112175208insA
Colorectal Adenocarcinoma (DFCI, Cell Reports 2016)	coadread_dfci_2016_3294	Colorectal Adenocarcinoma	I1307Nfs*8	OncoKB: Likely Oncogenic, level NA;CIViC: NA;MyCancerGenome: not present;CancerHotspot: no;3DHotspot: no	MutationAssessor: NA;SIFT: NA;Polyphen-2: NA	Frame_Shift_Ins	INS		40	NA	NA	dfci.harvard.edu	5	112175207	112175208	-	A	5:g.112175207_112175208insA
Colorectal Adenocarcinoma (DFCI, Cell Reports 2016)	coadread_dfci_2016_2939	Colorectal Adenocarcinoma	S1415Rfs*4	OncoKB: Likely Oncogenic, level NA;CIViC: NA;MyCancerGenome: not present;CancerHotspot: no;3DHotspot: no	MutationAssessor: NA;SIFT: NA;Polyphen-2: NA	Frame_Shift_Del	DEL		16	NA	NA	dfci.harvard.edu	5	112175536	112175536	T	-	5:g.112175536del
Colorectal Adenocarcinoma (DFCI, Cell Reports 2016)	coadread_dfci_2016_3194	Colorectal Adenocarcinoma	E1374*	OncoKB: Likely Oncogenic, level NA;CIViC: NA;MyCancerGenome: not present;CancerHotspot: no;3DHotspot: no	MutationAssessor: NA;SIFT: NA;Polyphen-2: NA	Nonsense_Mutation	SNP		9	NA	NA	dfci.harvard.edu	5	112175411	112175411	G	T	5:g.112175411G>T
Colorectal Adenocarcinoma (DFCI, Cell Reports 2016)	coadread_dfci_2016_283200	Colorectal Adenocarcinoma	R554*	OncoKB: Likely Oncogenic, level NA;CIViC: NA;MyCancerGenome: not present;CancerHotspot: no;3DHotspot: no	MutationAssessor: NA;SIFT: NA;Polyphen-2: NA	Nonsense_Mutation	SNP		18	NA	NA	dfci.harvard.edu	5	112164586	112164586	C	T	5:g.112164586C>T
Colorectal Adenocarcinoma (DFCI, Cell Reports 2016)	coadread_dfci_2016_3539	Colorectal Adenocarcinoma	Q1406*	OncoKB: Likely Oncogenic, level NA;CIViC: NA;MyCancerGenome: not present;CancerHotspot: no;3DHotspot: no	MutationAssessor: NA;SIFT: NA;Polyphen-2: NA	Nonsense_Mutation	SNP		30	NA	NA	dfci.harvard.edu	5	112175507	112175507	C	T	5:g.112175507C>T
Colorectal Adenocarcinoma (DFCI, Cell Reports 2016)	coadread_dfci_2016_3099	Colorectal Adenocarcinoma	Q1406*	OncoKB: Likely Oncogenic, level NA;CIViC: NA;MyCancerGenome: not present;CancerHotspot: no;3DHotspot: no	MutationAssessor: NA;SIFT: NA;Polyphen-2: NA	Nonsense_Mutation	SNP		30	NA	NA	dfci.harvard.edu	5	112175507	112175507	C	T	5:g.112175507C>T
Colorectal Adenocarcinoma (DFCI, Cell Reports 2016)	coadread_dfci_2016_18	Colorectal Adenocarcinoma	Q1406*	OncoKB: Likely Oncogenic, level NA;CIViC: NA;MyCancerGenome: not present;CancerHotspot: no;3DHotspot: no	MutationAssessor: NA;SIFT: NA;Polyphen-2: NA	Nonsense_Mutation	SNP		30	NA	NA	dfci.harvard.edu	5	112175507	112175507	C	T	5:g.112175507C>T
Colorectal Adenocarcinoma (DFCI, Cell Reports 2016)	coadread_dfci_2016_2369	Colorectal Adenocarcinoma	Q1447*	OncoKB: Likely Oncogenic, level NA;CIViC: NA;MyCancerGenome: not present;CancerHotspot: no;3DHotspot: no	MutationAssessor: NA;SIFT: NA;Polyphen-2: NA	Nonsense_Mutation	SNP		7	NA	NA	dfci.harvard.edu	5	112175630	112175630	C	T	5:g.112175630C>T
Colorectal Adenocarcinoma (DFCI, Cell Reports 2016)	coadread_dfci_2016_261	Colorectal Adenocarcinoma	R348*	OncoKB: Likely Oncogenic, level NA;CIViC: NA;MyCancerGenome: not present;CancerHotspot: no;3DHotspot: no	MutationAssessor: NA;SIFT: NA;Polyphen-2: NA	Nonsense_Mutation	SNP		4	NA	NA	dfci.harvard.edu	5	112154771	112154771	C	T	5:g.112154771C>T
Colorectal Adenocarcinoma (DFCI, Cell Reports 2016)	coadread_dfci_2016_3205	Colorectal Adenocarcinoma	S1344*	OncoKB: Likely Oncogenic, level NA;CIViC: NA;MyCancerGenome: not present;CancerHotspot: no;3DHotspot: no	MutationAssessor: NA;SIFT: NA;Polyphen-2: NA	Nonsense_Mutation	SNP		6	NA	NA	dfci.harvard.edu	5	112175322	112175322	C	A	5:g.112175322C>A
Colorectal Adenocarcinoma (DFCI, Cell Reports 2016)	coadread_dfci_2016_485	Colorectal Adenocarcinoma	S1344*	OncoKB: Likely Oncogenic, level NA;CIViC: NA;MyCancerGenome: not present;CancerHotspot: no;3DHotspot: no	MutationAssessor: NA;SIFT: NA;Polyphen-2: NA	Nonsense_Mutation	SNP		6	NA	NA	dfci.harvard.edu	5	112175322	112175322	C	A	5:g.112175322C>A
Colorectal Adenocarcinoma (DFCI, Cell Reports 2016)	coadread_dfci_2016_3184	Colorectal Adenocarcinoma	E1554*	OncoKB: Likely Oncogenic, level NA;CIViC: NA;MyCancerGenome: not present;CancerHotspot: no;3DHotspot: no	MutationAssessor: NA;SIFT: NA;Polyphen-2: NA	Nonsense_Mutation	SNP		5	NA	NA	dfci.harvard.edu	5	112175951	112175951	G	T	5:g.112175951G>T
Colorectal Adenocarcinoma (DFCI, Cell Reports 2016)	coadread_dfci_2016_405	Colorectal Adenocarcinoma	S1196*	OncoKB: Likely Oncogenic, level NA;CIViC: NA;MyCancerGenome: not present;CancerHotspot: no;3DHotspot: no	MutationAssessor: NA;SIFT: NA;Polyphen-2: NA	Nonsense_Mutation	SNP		1	NA	NA	dfci.harvard.edu	5	112174878	112174878	C	A	5:g.112174878C>A
Colorectal Adenocarcinoma (DFCI, Cell Reports 2016)	coadread_dfci_2016_1250	Colorectal Adenocarcinoma	Q1303*	OncoKB: Likely Oncogenic, level NA;CIViC: NA;MyCancerGenome: not present;CancerHotspot: no;3DHotspot: no	MutationAssessor: NA;SIFT: NA;Polyphen-2: NA	Nonsense_Mutation	SNP		25	NA	NA	dfci.harvard.edu	5	112175198	112175198	C	T	5:g.112175198C>T
Colorectal Adenocarcinoma (DFCI, Cell Reports 2016)	coadread_dfci_2016_24	Colorectal Adenocarcinoma	Q1303*	OncoKB: Likely Oncogenic, level NA;CIViC: NA;MyCancerGenome: not present;CancerHotspot: no;3DHotspot: no	MutationAssessor: NA;SIFT: NA;Polyphen-2: NA	Nonsense_Mutation	SNP		25	NA	NA	dfci.harvard.edu	5	112175198	112175198	C	T	5:g.112175198C>T
Colorectal Adenocarcinoma (DFCI, Cell Reports 2016)	coadread_dfci_2016_106	Colorectal Adenocarcinoma	Q1303*	OncoKB: Likely Oncogenic, level NA;CIViC: NA;MyCancerGenome: not present;CancerHotspot: no;3DHotspot: no	MutationAssessor: NA;SIFT: NA;Polyphen-2: NA	Nonsense_Mutation	SNP		25	NA	NA	dfci.harvard.edu	5	112175198	112175198	C	T	5:g.112175198C>T
Colorectal Adenocarcinoma (DFCI, Cell Reports 2016)	coadread_dfci_2016_2434	Colorectal Adenocarcinoma	Q1303*	OncoKB: Likely Oncogenic, level NA;CIViC: NA;MyCancerGenome: not present;CancerHotspot: no;3DHotspot: no	MutationAssessor: NA;SIFT: NA;Polyphen-2: NA	Nonsense_Mutation	SNP		25	NA	NA	dfci.harvard.edu	5	112175198	112175198	C	T	5:g.112175198C>T
Colorectal Adenocarcinoma (DFCI, Cell Reports 2016)	coadread_dfci_2016_378	Colorectal Adenocarcinoma	Q1303*	OncoKB: Likely Oncogenic, level NA;CIViC: NA;MyCancerGenome: not present;CancerHotspot: no;3DHotspot: no	MutationAssessor: NA;SIFT: NA;Polyphen-2: NA	Nonsense_Mutation	SNP		25	NA	NA	dfci.harvard.edu	5	112175198	112175198	C	T	5:g.112175198C>T
Colorectal Adenocarcinoma (DFCI, Cell Reports 2016)	coadread_dfci_2016_593	Colorectal Adenocarcinoma	R2204*	OncoKB: Likely Oncogenic, level NA;CIViC: NA;MyCancerGenome: not present;CancerHotspot: no;3DHotspot: no	MutationAssessor: NA;SIFT: NA;Polyphen-2: NA	Nonsense_Mutation	SNP		8	NA	NA	dfci.harvard.edu	5	112177901	112177901	C	T	5:g.112177901C>T
Colorectal Adenocarcinoma (DFCI, Cell Reports 2016)	coadread_dfci_2016_270588	Colorectal Adenocarcinoma	Q789*	OncoKB: Likely Oncogenic, level NA;CIViC: NA;MyCancerGenome: not present;CancerHotspot: no;3DHotspot: no	MutationAssessor: NA;SIFT: NA;Polyphen-2: NA	Nonsense_Mutation	SNP		3	NA	NA	dfci.harvard.edu	5	112173656	112173656	C	T	5:g.112173656C>T
Colorectal Adenocarcinoma (DFCI, Cell Reports 2016)	coadread_dfci_2016_1212	Colorectal Adenocarcinoma	M2364Nfs*8	OncoKB: Likely Oncogenic, level NA;CIViC: NA;MyCancerGenome: not present;CancerHotspot: no;3DHotspot: no	MutationAssessor: NA;SIFT: NA;Polyphen-2: NA	Frame_Shift_Ins	INS			NA	NA	dfci.harvard.edu	5	112178376	112178377	-	A	5:g.112178376_112178377insA
Colorectal Adenocarcinoma (DFCI, Cell Reports 2016)	coadread_dfci_2016_1225	Colorectal Adenocarcinoma	T1556Lfs*9	OncoKB: Likely Oncogenic, level NA;CIViC: NA;MyCancerGenome: not present;CancerHotspot: no;3DHotspot: no	MutationAssessor: NA;SIFT: NA;Polyphen-2: NA	Frame_Shift_Del	DEL		244	NA	NA	dfci.harvard.edu	5	112175952	112175952	A	-	5:g.112175952del
Colorectal Adenocarcinoma (DFCI, Cell Reports 2016)	coadread_dfci_2016_93	Colorectal Adenocarcinoma	T1556Lfs*9	OncoKB: Likely Oncogenic, level NA;CIViC: NA;MyCancerGenome: not present;CancerHotspot: no;3DHotspot: no	MutationAssessor: NA;SIFT: NA;Polyphen-2: NA	Frame_Shift_Del	DEL		244	NA	NA	dfci.harvard.edu	5	112175952	112175952	A	-	5:g.112175952del
Colorectal Adenocarcinoma (DFCI, Cell Reports 2016)	coadread_dfci_2016_3658	Colorectal Adenocarcinoma	N1455Ifs*18	OncoKB: Likely Oncogenic, level NA;CIViC: NA;MyCancerGenome: not present;CancerHotspot: no;3DHotspot: no	MutationAssessor: NA;SIFT: NA;Polyphen-2: NA	Frame_Shift_Del	DEL		15	NA	NA	dfci.harvard.edu	5	112175651	112175651	A	-	5:g.112175651del
Colorectal Adenocarcinoma (DFCI, Cell Reports 2016)	coadread_dfci_2016_3191	Colorectal Adenocarcinoma	S1392*	OncoKB: Likely Oncogenic, level NA;CIViC: NA;MyCancerGenome: not present;CancerHotspot: no;3DHotspot: no	MutationAssessor: NA;SIFT: NA;Polyphen-2: NA	Nonsense_Mutation	SNP		8	NA	NA	dfci.harvard.edu	5	112175466	112175466	C	A	5:g.112175466C>A
Colorectal Adenocarcinoma (DFCI, Cell Reports 2016)	coadread_dfci_2016_227039	Colorectal Adenocarcinoma	K2051Efs*9	OncoKB: Likely Oncogenic, level NA;CIViC: NA;MyCancerGenome: not present;CancerHotspot: no;3DHotspot: no	MutationAssessor: NA;SIFT: NA;Polyphen-2: NA	Frame_Shift_Ins	INS			NA	NA	dfci.harvard.edu	5	112177434	112177435	-	A	5:g.112177434_112177435insA
Colorectal Adenocarcinoma (DFCI, Cell Reports 2016)	coadread_dfci_2016_3020	Colorectal Adenocarcinoma	E1209*	OncoKB: Likely Oncogenic, level NA;CIViC: NA;MyCancerGenome: not present;CancerHotspot: no;3DHotspot: no	MutationAssessor: NA;SIFT: NA;Polyphen-2: NA	Nonsense_Mutation	SNP		7	NA	NA	dfci.harvard.edu	5	112174916	112174916	G	T	5:g.112174916G>T
Colorectal Adenocarcinoma (DFCI, Cell Reports 2016)	coadread_dfci_2016_3169	Colorectal Adenocarcinoma	Q1328*	OncoKB: Likely Oncogenic, level NA;CIViC: NA;MyCancerGenome: not present;CancerHotspot: no;3DHotspot: no	MutationAssessor: NA;SIFT: NA;Polyphen-2: NA	Nonsense_Mutation	SNP		17	NA	NA	dfci.harvard.edu	5	112175273	112175273	C	T	5:g.112175273C>T
Colorectal Adenocarcinoma (DFCI, Cell Reports 2016)	coadread_dfci_2016_3506	Colorectal Adenocarcinoma	Q1328*	OncoKB: Likely Oncogenic, level NA;CIViC: NA;MyCancerGenome: not present;CancerHotspot: no;3DHotspot: no	MutationAssessor: NA;SIFT: NA;Polyphen-2: NA	Nonsense_Mutation	SNP		17	NA	NA	dfci.harvard.edu	5	112175273	112175273	C	T	5:g.112175273C>T
Colorectal Adenocarcinoma (DFCI, Cell Reports 2016)	coadread_dfci_2016_2984	Colorectal Adenocarcinoma	S1567*	OncoKB: Likely Oncogenic, level NA;CIViC: NA;MyCancerGenome: not present;CancerHotspot: no;3DHotspot: no	MutationAssessor: NA;SIFT: NA;Polyphen-2: NA	Nonsense_Mutation	SNP			NA	NA	dfci.harvard.edu	5	112175991	112175991	C	G	5:g.112175991C>G
Colorectal Adenocarcinoma (DFCI, Cell Reports 2016)	coadread_dfci_2016_2969	Colorectal Adenocarcinoma	S1567*	OncoKB: Likely Oncogenic, level NA;CIViC: NA;MyCancerGenome: not present;CancerHotspot: no;3DHotspot: no	MutationAssessor: NA;SIFT: NA;Polyphen-2: NA	Nonsense_Mutation	SNP			NA	NA	dfci.harvard.edu	5	112175991	112175991	C	G	5:g.112175991C>G
Colorectal Adenocarcinoma (DFCI, Cell Reports 2016)	coadread_dfci_2016_1254	Colorectal Adenocarcinoma	E477*	OncoKB: Likely Oncogenic, level NA;CIViC: NA;MyCancerGenome: not present;CancerHotspot: no;3DHotspot: no	MutationAssessor: NA;SIFT: NA;Polyphen-2: NA	Nonsense_Mutation	SNP		2	NA	NA	dfci.harvard.edu	5	112162825	112162825	G	T	5:g.112162825G>T
Colorectal Adenocarcinoma (DFCI, Cell Reports 2016)	coadread_dfci_2016_578	Colorectal Adenocarcinoma	S1545*	OncoKB: Likely Oncogenic, level NA;CIViC: NA;MyCancerGenome: not present;CancerHotspot: no;3DHotspot: no	MutationAssessor: NA;SIFT: NA;Polyphen-2: NA	Nonsense_Mutation	SNP		5	NA	NA	dfci.harvard.edu	5	112175925	112175925	C	A	5:g.112175925C>A
Colorectal Adenocarcinoma (DFCI, Cell Reports 2016)	coadread_dfci_2016_688	Colorectal Adenocarcinoma	R805*	OncoKB: Likely Oncogenic, level NA;CIViC: NA;MyCancerGenome: not present;CancerHotspot: no;3DHotspot: no	MutationAssessor: NA;SIFT: NA;Polyphen-2: NA	Nonsense_Mutation	SNP		18	NA	NA	dfci.harvard.edu	5	112173704	112173704	C	T	5:g.112173704C>T
Colorectal Adenocarcinoma (DFCI, Cell Reports 2016)	coadread_dfci_2016_2289	Colorectal Adenocarcinoma	R805*	OncoKB: Likely Oncogenic, level NA;CIViC: NA;MyCancerGenome: not present;CancerHotspot: no;3DHotspot: no	MutationAssessor: NA;SIFT: NA;Polyphen-2: NA	Nonsense_Mutation	SNP		18	NA	NA	dfci.harvard.edu	5	112173704	112173704	C	T	5:g.112173704C>T
Colorectal Adenocarcinoma (DFCI, Cell Reports 2016)	coadread_dfci_2016_2265	Colorectal Adenocarcinoma	R805*	OncoKB: Likely Oncogenic, level NA;CIViC: NA;MyCancerGenome: not present;CancerHotspot: no;3DHotspot: no	MutationAssessor: NA;SIFT: NA;Polyphen-2: NA	Nonsense_Mutation	SNP		18	NA	NA	dfci.harvard.edu	5	112173704	112173704	C	T	5:g.112173704C>T
Colorectal Adenocarcinoma (DFCI, Cell Reports 2016)	coadread_dfci_2016_3092	Colorectal Adenocarcinoma	R805*	OncoKB: Likely Oncogenic, level NA;CIViC: NA;MyCancerGenome: not present;CancerHotspot: no;3DHotspot: no	MutationAssessor: NA;SIFT: NA;Polyphen-2: NA	Nonsense_Mutation	SNP		18	NA	NA	dfci.harvard.edu	5	112173704	112173704	C	T	5:g.112173704C>T
Colorectal Adenocarcinoma (DFCI, Cell Reports 2016)	coadread_dfci_2016_1221	Colorectal Adenocarcinoma	C1410*	OncoKB: Likely Oncogenic, level NA;CIViC: NA;MyCancerGenome: not present;CancerHotspot: no;3DHotspot: no	MutationAssessor: NA;SIFT: NA;Polyphen-2: NA	Nonsense_Mutation	SNP		2	NA	NA	dfci.harvard.edu	5	112175521	112175521	C	A	5:g.112175521C>A
Colorectal Adenocarcinoma (DFCI, Cell Reports 2016)	coadread_dfci_2016_213	Colorectal Adenocarcinoma	Q1469*	OncoKB: Likely Oncogenic, level NA;CIViC: NA;MyCancerGenome: not present;CancerHotspot: no;3DHotspot: no	MutationAssessor: NA;SIFT: NA;Polyphen-2: NA	Nonsense_Mutation	SNP		8	NA	NA	dfci.harvard.edu	5	112175696	112175696	C	T	5:g.112175696C>T
Colorectal Adenocarcinoma (DFCI, Cell Reports 2016)	coadread_dfci_2016_2438	Colorectal Adenocarcinoma	Q1152*	OncoKB: Likely Oncogenic, level NA;CIViC: NA;MyCancerGenome: not present;CancerHotspot: no;3DHotspot: no	MutationAssessor: NA;SIFT: NA;Polyphen-2: NA	Nonsense_Mutation	SNP		1	NA	NA	dfci.harvard.edu	5	112174745	112174745	C	T	5:g.112174745C>T
Colorectal Adenocarcinoma (DFCI, Cell Reports 2016)	coadread_dfci_2016_3427	Colorectal Adenocarcinoma	Q978*	OncoKB: Likely Oncogenic, level NA;CIViC: NA;MyCancerGenome: not present;CancerHotspot: no;3DHotspot: no	MutationAssessor: NA;SIFT: NA;Polyphen-2: NA	Nonsense_Mutation	SNP		3	NA	NA	dfci.harvard.edu	5	112174223	112174223	C	T	5:g.112174223C>T
Colorectal Adenocarcinoma (DFCI, Cell Reports 2016)	coadread_dfci_2016_4537	Colorectal Adenocarcinoma	Q978*	OncoKB: Likely Oncogenic, level NA;CIViC: NA;MyCancerGenome: not present;CancerHotspot: no;3DHotspot: no	MutationAssessor: NA;SIFT: NA;Polyphen-2: NA	Nonsense_Mutation	SNP		3	NA	NA	dfci.harvard.edu	5	112174223	112174223	C	T	5:g.112174223C>T
Colorectal Adenocarcinoma (DFCI, Cell Reports 2016)	coadread_dfci_2016_2304	Colorectal Adenocarcinoma	S1346*	OncoKB: Likely Oncogenic, level NA;CIViC: NA;MyCancerGenome: not present;CancerHotspot: no;3DHotspot: no	MutationAssessor: NA;SIFT: NA;Polyphen-2: NA	Nonsense_Mutation	SNP		18	NA	NA	dfci.harvard.edu	5	112175328	112175328	C	A	5:g.112175328C>A
Colorectal Adenocarcinoma (DFCI, Cell Reports 2016)	coadread_dfci_2016_3508	Colorectal Adenocarcinoma	Y935*	OncoKB: Likely Oncogenic, level NA;CIViC: NA;MyCancerGenome: not present;CancerHotspot: no;3DHotspot: no	MutationAssessor: NA;SIFT: NA;Polyphen-2: NA	Nonsense_Mutation	SNP		28	NA	NA	dfci.harvard.edu	5	112174096	112174096	C	A	5:g.112174096C>A
Colorectal Adenocarcinoma (DFCI, Cell Reports 2016)	coadread_dfci_2016_132	Colorectal Adenocarcinoma	K1370*	OncoKB: Likely Oncogenic, level NA;CIViC: NA;MyCancerGenome: not present;CancerHotspot: no;3DHotspot: no	MutationAssessor: NA;SIFT: NA;Polyphen-2: NA	Nonsense_Mutation	SNP		4	NA	NA	dfci.harvard.edu	5	112175399	112175399	A	T	5:g.112175399A>T
Colorectal Adenocarcinoma (DFCI, Cell Reports 2016)	coadread_dfci_2016_224	Colorectal Adenocarcinoma	S1411Rfs*4	OncoKB: Likely Oncogenic, level NA;CIViC: NA;MyCancerGenome: not present;CancerHotspot: no;3DHotspot: no	MutationAssessor: NA;SIFT: NA;Polyphen-2: NA	Frame_Shift_Del	DEL		26	NA	NA	dfci.harvard.edu	5	112175524	112175524	T	-	5:g.112175524del
Colorectal Adenocarcinoma (DFCI, Cell Reports 2016)	coadread_dfci_2016_1170	Colorectal Adenocarcinoma	S1411Rfs*4	OncoKB: Likely Oncogenic, level NA;CIViC: NA;MyCancerGenome: not present;CancerHotspot: no;3DHotspot: no	MutationAssessor: NA;SIFT: NA;Polyphen-2: NA	Frame_Shift_Del	DEL		26	NA	NA	dfci.harvard.edu	5	112175524	112175524	T	-	5:g.112175524del
Colorectal Adenocarcinoma (DFCI, Cell Reports 2016)	coadread_dfci_2016_491	Colorectal Adenocarcinoma	Q1294*	OncoKB: Likely Oncogenic, level NA;CIViC: NA;MyCancerGenome: not present;CancerHotspot: no;3DHotspot: no	MutationAssessor: NA;SIFT: NA;Polyphen-2: NA	Nonsense_Mutation	SNP		21	NA	NA	dfci.harvard.edu	5	112175171	112175171	C	T	5:g.112175171C>T
Colorectal Adenocarcinoma (DFCI, Cell Reports 2016)	coadread_dfci_2016_471	Colorectal Adenocarcinoma	Q1294*	OncoKB: Likely Oncogenic, level NA;CIViC: NA;MyCancerGenome: not present;CancerHotspot: no;3DHotspot: no	MutationAssessor: NA;SIFT: NA;Polyphen-2: NA	Nonsense_Mutation	SNP		21	NA	NA	dfci.harvard.edu	5	112175171	112175171	C	T	5:g.112175171C>T
Colorectal Adenocarcinoma (DFCI, Cell Reports 2016)	coadread_dfci_2016_3226	Colorectal Adenocarcinoma	Q1294*	OncoKB: Likely Oncogenic, level NA;CIViC: NA;MyCancerGenome: not present;CancerHotspot: no;3DHotspot: no	MutationAssessor: NA;SIFT: NA;Polyphen-2: NA	Nonsense_Mutation	SNP		21	NA	NA	dfci.harvard.edu	5	112175171	112175171	C	T	5:g.112175171C>T
Colorectal Adenocarcinoma (DFCI, Cell Reports 2016)	coadread_dfci_2016_312708	Colorectal Adenocarcinoma	F1491Lfs*16	OncoKB: Likely Oncogenic, level NA;CIViC: NA;MyCancerGenome: not present;CancerHotspot: no;3DHotspot: no	MutationAssessor: NA;SIFT: NA;Polyphen-2: NA	Frame_Shift_Del	DEL		26	NA	NA	dfci.harvard.edu	5	112175761	112175761	T	-	5:g.112175761del
Colorectal Adenocarcinoma (DFCI, Cell Reports 2016)	coadread_dfci_2016_2812	Colorectal Adenocarcinoma	V1414*	OncoKB: Likely Oncogenic, level NA;CIViC: NA;MyCancerGenome: not present;CancerHotspot: no;3DHotspot: no	MutationAssessor: NA;SIFT: NA;Polyphen-2: NA	Frame_Shift_Del	DEL		24	NA	NA	dfci.harvard.edu	5	112175530	112175530	G	-	5:g.112175530del
Colorectal Adenocarcinoma (DFCI, Cell Reports 2016)	coadread_dfci_2016_116	Colorectal Adenocarcinoma	E1309*	OncoKB: Likely Oncogenic, level NA;CIViC: NA;MyCancerGenome: not present;CancerHotspot: no;3DHotspot: no	MutationAssessor: NA;SIFT: NA;Polyphen-2: NA	Nonsense_Mutation	SNP		214	NA	NA	dfci.harvard.edu	5	112175216	112175216	G	T	5:g.112175216G>T
Colorectal Adenocarcinoma (DFCI, Cell Reports 2016)	coadread_dfci_2016_3442	Colorectal Adenocarcinoma	E1309*	OncoKB: Likely Oncogenic, level NA;CIViC: NA;MyCancerGenome: not present;CancerHotspot: no;3DHotspot: no	MutationAssessor: NA;SIFT: NA;Polyphen-2: NA	Nonsense_Mutation	SNP		214	NA	NA	dfci.harvard.edu	5	112175216	112175216	G	T	5:g.112175216G>T
Colorectal Adenocarcinoma (DFCI, Cell Reports 2016)	coadread_dfci_2016_123	Colorectal Adenocarcinoma	E1309*	OncoKB: Likely Oncogenic, level NA;CIViC: NA;MyCancerGenome: not present;CancerHotspot: no;3DHotspot: no	MutationAssessor: NA;SIFT: NA;Polyphen-2: NA	Nonsense_Mutation	SNP		214	NA	NA	dfci.harvard.edu	5	112175216	112175216	G	T	5:g.112175216G>T
Colorectal Adenocarcinoma (DFCI, Cell Reports 2016)	coadread_dfci_2016_3316	Colorectal Adenocarcinoma	E1309*	OncoKB: Likely Oncogenic, level NA;CIViC: NA;MyCancerGenome: not present;CancerHotspot: no;3DHotspot: no	MutationAssessor: NA;SIFT: NA;Polyphen-2: NA	Nonsense_Mutation	SNP		214	NA	NA	dfci.harvard.edu	5	112175216	112175216	G	T	5:g.112175216G>T
Colorectal Adenocarcinoma (DFCI, Cell Reports 2016)	coadread_dfci_2016_3674	Colorectal Adenocarcinoma	E1309*	OncoKB: Likely Oncogenic, level NA;CIViC: NA;MyCancerGenome: not present;CancerHotspot: no;3DHotspot: no	MutationAssessor: NA;SIFT: NA;Polyphen-2: NA	Nonsense_Mutation	SNP		214	NA	NA	dfci.harvard.edu	5	112175216	112175216	G	T	5:g.112175216G>T
Colorectal Adenocarcinoma (DFCI, Cell Reports 2016)	coadread_dfci_2016_2959	Colorectal Adenocarcinoma	E1309*	OncoKB: Likely Oncogenic, level NA;CIViC: NA;MyCancerGenome: not present;CancerHotspot: no;3DHotspot: no	MutationAssessor: NA;SIFT: NA;Polyphen-2: NA	Nonsense_Mutation	SNP		214	NA	NA	dfci.harvard.edu	5	112175216	112175216	G	T	5:g.112175216G>T
Colorectal Adenocarcinoma (DFCI, Cell Reports 2016)	coadread_dfci_2016_423	Colorectal Adenocarcinoma	E1309*	OncoKB: Likely Oncogenic, level NA;CIViC: NA;MyCancerGenome: not present;CancerHotspot: no;3DHotspot: no	MutationAssessor: NA;SIFT: NA;Polyphen-2: NA	Nonsense_Mutation	SNP		214	NA	NA	dfci.harvard.edu	5	112175216	112175216	G	T	5:g.112175216G>T
Colorectal Adenocarcinoma (DFCI, Cell Reports 2016)	coadread_dfci_2016_3506	Colorectal Adenocarcinoma	E1309*	OncoKB: Likely Oncogenic, level NA;CIViC: NA;MyCancerGenome: not present;CancerHotspot: no;3DHotspot: no	MutationAssessor: NA;SIFT: NA;Polyphen-2: NA	Nonsense_Mutation	SNP		214	NA	NA	dfci.harvard.edu	5	112175216	112175216	G	T	5:g.112175216G>T
Colorectal Adenocarcinoma (DFCI, Cell Reports 2016)	coadread_dfci_2016_631	Colorectal Adenocarcinoma	L1302Cfs*3	OncoKB: Likely Oncogenic, level NA;CIViC: NA;MyCancerGenome: not present;CancerHotspot: no;3DHotspot: no	MutationAssessor: NA;SIFT: NA;Polyphen-2: NA	Frame_Shift_Del	DEL		10	NA	NA	dfci.harvard.edu	5	112175193	112175193	C	-	5:g.112175193del
Colorectal Adenocarcinoma (DFCI, Cell Reports 2016)	coadread_dfci_2016_3105	Colorectal Adenocarcinoma	Q667*	OncoKB: Likely Oncogenic, level NA;CIViC: NA;MyCancerGenome: not present;CancerHotspot: no;3DHotspot: no	MutationAssessor: NA;SIFT: NA;Polyphen-2: NA	Nonsense_Mutation	SNP		1	NA	NA	dfci.harvard.edu	5	112173290	112173290	C	T	5:g.112173290C>T
Colorectal Adenocarcinoma (DFCI, Cell Reports 2016)	coadread_dfci_2016_255	Colorectal Adenocarcinoma	E1295*	OncoKB: Likely Oncogenic, level NA;CIViC: NA;MyCancerGenome: not present;CancerHotspot: no;3DHotspot: no	MutationAssessor: NA;SIFT: NA;Polyphen-2: NA	Nonsense_Mutation	SNP		8	NA	NA	dfci.harvard.edu	5	112175174	112175174	G	T	5:g.112175174G>T
Colorectal Adenocarcinoma (DFCI, Cell Reports 2016)	coadread_dfci_2016_204	Colorectal Adenocarcinoma	E1295*	OncoKB: Likely Oncogenic, level NA;CIViC: NA;MyCancerGenome: not present;CancerHotspot: no;3DHotspot: no	MutationAssessor: NA;SIFT: NA;Polyphen-2: NA	Nonsense_Mutation	SNP		8	NA	NA	dfci.harvard.edu	5	112175174	112175174	G	T	5:g.112175174G>T
Colorectal Adenocarcinoma (DFCI, Cell Reports 2016)	coadread_dfci_2016_3059	Colorectal Adenocarcinoma	E1295*	OncoKB: Likely Oncogenic, level NA;CIViC: NA;MyCancerGenome: not present;CancerHotspot: no;3DHotspot: no	MutationAssessor: NA;SIFT: NA;Polyphen-2: NA	Nonsense_Mutation	SNP		8	NA	NA	dfci.harvard.edu	5	112175174	112175174	G	T	5:g.112175174G>T
Colorectal Adenocarcinoma (DFCI, Cell Reports 2016)	coadread_dfci_2016_2647	Colorectal Adenocarcinoma	E1295*	OncoKB: Likely Oncogenic, level NA;CIViC: NA;MyCancerGenome: not present;CancerHotspot: no;3DHotspot: no	MutationAssessor: NA;SIFT: NA;Polyphen-2: NA	Nonsense_Mutation	SNP		8	NA	NA	dfci.harvard.edu	5	112175174	112175174	G	T	5:g.112175174G>T
Colorectal Adenocarcinoma (DFCI, Cell Reports 2016)	coadread_dfci_2016_2760	Colorectal Adenocarcinoma	K1310Dfs*4	OncoKB: Likely Oncogenic, level NA;CIViC: NA;MyCancerGenome: not present;CancerHotspot: no;3DHotspot: no	MutationAssessor: NA;SIFT: NA;Polyphen-2: NA	Frame_Shift_Del	DEL		18	NA	NA	dfci.harvard.edu	5	112175217	112175218	AA	-	5:g.112175217_112175218del
Colorectal Adenocarcinoma (DFCI, Cell Reports 2016)	coadread_dfci_2016_1240	Colorectal Adenocarcinoma	E1286*	OncoKB: Likely Oncogenic, level NA;CIViC: NA;MyCancerGenome: not present;CancerHotspot: no;3DHotspot: no	MutationAssessor: NA;SIFT: NA;Polyphen-2: NA	Nonsense_Mutation	SNP		10	NA	NA	dfci.harvard.edu	5	112175147	112175147	G	T	5:g.112175147G>T
Colorectal Adenocarcinoma (DFCI, Cell Reports 2016)	coadread_dfci_2016_2279	Colorectal Adenocarcinoma	E1286*	OncoKB: Likely Oncogenic, level NA;CIViC: NA;MyCancerGenome: not present;CancerHotspot: no;3DHotspot: no	MutationAssessor: NA;SIFT: NA;Polyphen-2: NA	Nonsense_Mutation	SNP		10	NA	NA	dfci.harvard.edu	5	112175147	112175147	G	T	5:g.112175147G>T
Colorectal Adenocarcinoma (DFCI, Cell Reports 2016)	coadread_dfci_2016_3671	Colorectal Adenocarcinoma	R1435Efs*38	OncoKB: Likely Oncogenic, level NA;CIViC: NA;MyCancerGenome: not present;CancerHotspot: no;3DHotspot: no	MutationAssessor: NA;SIFT: NA;Polyphen-2: NA	Frame_Shift_Del	DEL		9	NA	NA	dfci.harvard.edu	5	112175594	112175594	A	-	5:g.112175594del
Colorectal Adenocarcinoma (DFCI, Cell Reports 2016)	coadread_dfci_2016_2270	Colorectal Adenocarcinoma	E1573*	OncoKB: Likely Oncogenic, level NA;CIViC: NA;MyCancerGenome: not present;CancerHotspot: no;3DHotspot: no	MutationAssessor: NA;SIFT: NA;Polyphen-2: NA	Nonsense_Mutation	SNP		3	NA	NA	dfci.harvard.edu	5	112176008	112176008	G	T	5:g.112176008G>T
Colorectal Adenocarcinoma (DFCI, Cell Reports 2016)	coadread_dfci_2016_1216	Colorectal Adenocarcinoma	F1396Lfs*19	OncoKB: Likely Oncogenic, level NA;CIViC: NA;MyCancerGenome: not present;CancerHotspot: no;3DHotspot: no	MutationAssessor: NA;SIFT: NA;Polyphen-2: NA	Frame_Shift_Del	DEL		5	NA	NA	dfci.harvard.edu	5	112175476	112175476	T	-	5:g.112175476del
Colorectal Adenocarcinoma (DFCI, Cell Reports 2016)	coadread_dfci_2016_3421	Colorectal Adenocarcinoma	F1396Lfs*19	OncoKB: Likely Oncogenic, level NA;CIViC: NA;MyCancerGenome: not present;CancerHotspot: no;3DHotspot: no	MutationAssessor: NA;SIFT: NA;Polyphen-2: NA	Frame_Shift_Del	DEL		5	NA	NA	dfci.harvard.edu	5	112175476	112175476	T	-	5:g.112175476del
Colorectal Adenocarcinoma (DFCI, Cell Reports 2016)	coadread_dfci_2016_1772	Colorectal Adenocarcinoma	D849Efs*11	OncoKB: Likely Oncogenic, level NA;CIViC: NA;MyCancerGenome: not present;CancerHotspot: no;3DHotspot: no	MutationAssessor: NA;SIFT: NA;Polyphen-2: NA	Frame_Shift_Del	DEL		9	NA	NA	dfci.harvard.edu	5	112173835	112173838	AGAT	-	5:g.112173835_112173838del
Colorectal Adenocarcinoma (DFCI, Cell Reports 2016)	coadread_dfci_2016_1848	Colorectal Adenocarcinoma	S1581Lfs*69	OncoKB: Likely Oncogenic, level NA;CIViC: NA;MyCancerGenome: not present;CancerHotspot: no;3DHotspot: no	MutationAssessor: NA;SIFT: NA;Polyphen-2: NA	Frame_Shift_Del	DEL		2	NA	NA	dfci.harvard.edu	5	112176030	112176030	T	-	5:g.112176030del
Colorectal Adenocarcinoma (DFCI, Cell Reports 2016)	coadread_dfci_2016_213	Colorectal Adenocarcinoma	V1099Ffs*19	OncoKB: Likely Oncogenic, level NA;CIViC: NA;MyCancerGenome: not present;CancerHotspot: no;3DHotspot: no	MutationAssessor: NA;SIFT: NA;Polyphen-2: NA	Frame_Shift_Del	DEL			NA	NA	dfci.harvard.edu	5	112174583	112174584	TG	-	5:g.112174583_112174584del
Colorectal Adenocarcinoma (DFCI, Cell Reports 2016)	coadread_dfci_2016_222	Colorectal Adenocarcinoma	E287*	OncoKB: Likely Oncogenic, level NA;CIViC: NA;MyCancerGenome: not present;CancerHotspot: no;3DHotspot: no	MutationAssessor: NA;SIFT: NA;Polyphen-2: NA	Nonsense_Mutation	SNP			NA	NA	dfci.harvard.edu	5	112151216	112151216	G	T	5:g.112151216G>T
Colorectal Adenocarcinoma (DFCI, Cell Reports 2016)	coadread_dfci_2016_2220	Colorectal Adenocarcinoma	G1412*	OncoKB: Likely Oncogenic, level NA;CIViC: NA;MyCancerGenome: not present;CancerHotspot: no;3DHotspot: no	MutationAssessor: NA;SIFT: NA;Polyphen-2: NA	Nonsense_Mutation	SNP		4	NA	NA	dfci.harvard.edu	5	112175525	112175525	G	T	5:g.112175525G>T
Colorectal Adenocarcinoma (DFCI, Cell Reports 2016)	coadread_dfci_2016_2261	Colorectal Adenocarcinoma	R2226*	OncoKB: Likely Oncogenic, level NA;CIViC: NA;MyCancerGenome: not present;CancerHotspot: no;3DHotspot: no	MutationAssessor: NA;SIFT: NA;Polyphen-2: NA	Nonsense_Mutation	SNP			NA	NA	dfci.harvard.edu	5	112177967	112177967	C	T	5:g.112177967C>T
Colorectal Adenocarcinoma (DFCI, Cell Reports 2016)	coadread_dfci_2016_2269	Colorectal Adenocarcinoma	L1488*	OncoKB: Likely Oncogenic, level NA;CIViC: NA;MyCancerGenome: not present;CancerHotspot: no;3DHotspot: no	MutationAssessor: NA;SIFT: NA;Polyphen-2: NA	Nonsense_Mutation	SNP		65	NA	NA	dfci.harvard.edu	5	112175754	112175754	T	G	5:g.112175754T>G
Colorectal Adenocarcinoma (DFCI, Cell Reports 2016)	coadread_dfci_2016_2271	Colorectal Adenocarcinoma	V1472Efs*35	OncoKB: Likely Oncogenic, level NA;CIViC: NA;MyCancerGenome: not present;CancerHotspot: no;3DHotspot: no	MutationAssessor: NA;SIFT: NA;Polyphen-2: NA	Frame_Shift_Del	DEL		2	NA	NA	dfci.harvard.edu	5	112175706	112175706	T	-	5:g.112175706del
Colorectal Adenocarcinoma (DFCI, Cell Reports 2016)	coadread_dfci_2016_233366	Colorectal Adenocarcinoma	N1531Mfs*34	OncoKB: Likely Oncogenic, level NA;CIViC: NA;MyCancerGenome: not present;CancerHotspot: no;3DHotspot: no	MutationAssessor: NA;SIFT: NA;Polyphen-2: NA	Frame_Shift_Del	DEL		5	NA	NA	dfci.harvard.edu	5	112175880	112175880	A	-	5:g.112175880del
Colorectal Adenocarcinoma (DFCI, Cell Reports 2016)	coadread_dfci_2016_2967	Colorectal Adenocarcinoma	N1531Mfs*34	OncoKB: Likely Oncogenic, level NA;CIViC: NA;MyCancerGenome: not present;CancerHotspot: no;3DHotspot: no	MutationAssessor: NA;SIFT: NA;Polyphen-2: NA	Frame_Shift_Del	DEL		5	NA	NA	dfci.harvard.edu	5	112175880	112175880	A	-	5:g.112175880del
Colorectal Adenocarcinoma (DFCI, Cell Reports 2016)	coadread_dfci_2016_2354	Colorectal Adenocarcinoma	S932*	OncoKB: Likely Oncogenic, level NA;CIViC: NA;MyCancerGenome: not present;CancerHotspot: no;3DHotspot: no	MutationAssessor: NA;SIFT: NA;Polyphen-2: NA	Nonsense_Mutation	SNP			NA	NA	dfci.harvard.edu	5	112174086	112174086	C	G	5:g.112174086C>G
Colorectal Adenocarcinoma (DFCI, Cell Reports 2016)	coadread_dfci_2016_237969	Colorectal Adenocarcinoma	E1576Kfs*74	OncoKB: Likely Oncogenic, level NA;CIViC: NA;MyCancerGenome: not present;CancerHotspot: no;3DHotspot: no	MutationAssessor: NA;SIFT: NA;Polyphen-2: NA	Frame_Shift_Del	DEL		5	NA	NA	dfci.harvard.edu	5	112176016	112176016	A	-	5:g.112176016del
Colorectal Adenocarcinoma (DFCI, Cell Reports 2016)	coadread_dfci_2016_250	Colorectal Adenocarcinoma	K1165*	OncoKB: Likely Oncogenic, level NA;CIViC: NA;MyCancerGenome: not present;CancerHotspot: no;3DHotspot: no	MutationAssessor: NA;SIFT: NA;Polyphen-2: NA	Nonsense_Mutation	SNP		3	NA	NA	dfci.harvard.edu	5	112174784	112174784	A	T	5:g.112174784A>T
Colorectal Adenocarcinoma (DFCI, Cell Reports 2016)	coadread_dfci_2016_287	Colorectal Adenocarcinoma	M1413Wfs*2	OncoKB: Likely Oncogenic, level NA;CIViC: NA;MyCancerGenome: not present;CancerHotspot: no;3DHotspot: no	MutationAssessor: NA;SIFT: NA;Polyphen-2: NA	Frame_Shift_Del	DEL		2	NA	NA	dfci.harvard.edu	5	112175527	112175527	A	-	5:g.112175527del
Colorectal Adenocarcinoma (DFCI, Cell Reports 2016)	coadread_dfci_2016_2926	Colorectal Adenocarcinoma	S1356*	OncoKB: Likely Oncogenic, level NA;CIViC: NA;MyCancerGenome: not present;CancerHotspot: no;3DHotspot: no	MutationAssessor: NA;SIFT: NA;Polyphen-2: NA	Frame_Shift_Del	DEL		19	NA	NA	dfci.harvard.edu	5	112175358	112175358	C	-	5:g.112175358del
Colorectal Adenocarcinoma (DFCI, Cell Reports 2016)	coadread_dfci_2016_2938	Colorectal Adenocarcinoma	Q663*	OncoKB: Likely Oncogenic, level NA;CIViC: NA;MyCancerGenome: not present;CancerHotspot: no;3DHotspot: no	MutationAssessor: NA;SIFT: NA;Polyphen-2: NA	Nonsense_Mutation	SNP			NA	NA	dfci.harvard.edu	5	112173278	112173278	C	T	5:g.112173278C>T
Colorectal Adenocarcinoma (DFCI, Cell Reports 2016)	coadread_dfci_2016_2948	Colorectal Adenocarcinoma	Q1127*	OncoKB: Likely Oncogenic, level NA;CIViC: NA;MyCancerGenome: not present;CancerHotspot: no;3DHotspot: no	MutationAssessor: NA;SIFT: NA;Polyphen-2: NA	Nonsense_Mutation	SNP		1	NA	NA	dfci.harvard.edu	5	112174670	112174670	C	T	5:g.112174670C>T
Colorectal Adenocarcinoma (DFCI, Cell Reports 2016)	coadread_dfci_2016_2963	Colorectal Adenocarcinoma	Q1065*	OncoKB: Likely Oncogenic, level NA;CIViC: NA;MyCancerGenome: not present;CancerHotspot: no;3DHotspot: no	MutationAssessor: NA;SIFT: NA;Polyphen-2: NA	Nonsense_Mutation	SNP			NA	NA	dfci.harvard.edu	5	112174484	112174484	C	T	5:g.112174484C>T
Colorectal Adenocarcinoma (DFCI, Cell Reports 2016)	coadread_dfci_2016_2969	Colorectal Adenocarcinoma	L1564*	OncoKB: Likely Oncogenic, level NA;CIViC: NA;MyCancerGenome: not present;CancerHotspot: no;3DHotspot: no	MutationAssessor: NA;SIFT: NA;Polyphen-2: NA	Nonsense_Mutation	SNP		3	NA	NA	dfci.harvard.edu	5	112175982	112175982	T	G	5:g.112175982T>G
Colorectal Adenocarcinoma (DFCI, Cell Reports 2016)	coadread_dfci_2016_3399	Colorectal Adenocarcinoma	D849Rfs*2	OncoKB: Likely Oncogenic, level NA;CIViC: NA;MyCancerGenome: not present;CancerHotspot: no;3DHotspot: no	MutationAssessor: NA;SIFT: NA;Polyphen-2: NA	Frame_Shift_Ins	INS		9	NA	NA	dfci.harvard.edu	5	112173830	112173831	-	A	5:g.112173830_112173831insA
Colorectal Adenocarcinoma (DFCI, Cell Reports 2016)	coadread_dfci_2016_2999	Colorectal Adenocarcinoma	D849Rfs*2	OncoKB: Likely Oncogenic, level NA;CIViC: NA;MyCancerGenome: not present;CancerHotspot: no;3DHotspot: no	MutationAssessor: NA;SIFT: NA;Polyphen-2: NA	Frame_Shift_Ins	INS		9	NA	NA	dfci.harvard.edu	5	112173830	112173831	-	A	5:g.112173830_112173831insA
Colorectal Adenocarcinoma (DFCI, Cell Reports 2016)	coadread_dfci_2016_3002	Colorectal Adenocarcinoma	I1287*	OncoKB: Likely Oncogenic, level NA;CIViC: NA;MyCancerGenome: not present;CancerHotspot: no;3DHotspot: no	MutationAssessor: NA;SIFT: NA;Polyphen-2: NA	Frame_Shift_Del	DEL		11	NA	NA	dfci.harvard.edu	5	112175148	112175148	A	-	5:g.112175148del
Colorectal Adenocarcinoma (DFCI, Cell Reports 2016)	coadread_dfci_2016_3005	Colorectal Adenocarcinoma	W1049*	OncoKB: Likely Oncogenic, level NA;CIViC: NA;MyCancerGenome: not present;CancerHotspot: no;3DHotspot: no	MutationAssessor: NA;SIFT: NA;Polyphen-2: NA	Nonsense_Mutation	SNP		3	NA	NA	dfci.harvard.edu	5	112174438	112174438	G	A	5:g.112174438G>A
Colorectal Adenocarcinoma (DFCI, Cell Reports 2016)	coadread_dfci_2016_3058	Colorectal Adenocarcinoma	V1323Afs*8	OncoKB: Likely Oncogenic, level NA;CIViC: NA;MyCancerGenome: not present;CancerHotspot: no;3DHotspot: no	MutationAssessor: NA;SIFT: NA;Polyphen-2: NA	Frame_Shift_Del	DEL			NA	NA	dfci.harvard.edu	5	112175259	112175260	TT	-	5:g.112175259_112175260del
Colorectal Adenocarcinoma (DFCI, Cell Reports 2016)	coadread_dfci_2016_3485	Colorectal Adenocarcinoma	Q541Tfs*19	OncoKB: Likely Oncogenic, level NA;CIViC: NA;MyCancerGenome: not present;CancerHotspot: no;3DHotspot: no	MutationAssessor: NA;SIFT: NA;Polyphen-2: NA	Frame_Shift_Ins	INS		1	NA	NA	dfci.harvard.edu	5	112163696	112163697	-	A	5:g.112163696_112163697insA
Colorectal Adenocarcinoma (DFCI, Cell Reports 2016)	coadread_dfci_2016_306835	Colorectal Adenocarcinoma	Q541Tfs*19	OncoKB: Likely Oncogenic, level NA;CIViC: NA;MyCancerGenome: not present;CancerHotspot: no;3DHotspot: no	MutationAssessor: NA;SIFT: NA;Polyphen-2: NA	Frame_Shift_Ins	INS		1	NA	NA	dfci.harvard.edu	5	112163696	112163697	-	A	5:g.112163696_112163697insA
Colorectal Adenocarcinoma (DFCI, Cell Reports 2016)	coadread_dfci_2016_3110	Colorectal Adenocarcinoma	Q1237Efs*2	OncoKB: Likely Oncogenic, level NA;CIViC: NA;MyCancerGenome: not present;CancerHotspot: no;3DHotspot: no	MutationAssessor: NA;SIFT: NA;Polyphen-2: NA	Frame_Shift_Del	DEL		2	NA	NA	dfci.harvard.edu	5	112174998	112174999	CA	-	5:g.112174998_112174999del
Colorectal Adenocarcinoma (DFCI, Cell Reports 2016)	coadread_dfci_2016_316	Colorectal Adenocarcinoma	E574*	OncoKB: Likely Oncogenic, level NA;CIViC: NA;MyCancerGenome: not present;CancerHotspot: no;3DHotspot: no	MutationAssessor: NA;SIFT: NA;Polyphen-2: NA	Nonsense_Mutation	SNP		2	NA	NA	dfci.harvard.edu	5	112164646	112164646	G	T	5:g.112164646G>T
Colorectal Adenocarcinoma (DFCI, Cell Reports 2016)	coadread_dfci_2016_3235	Colorectal Adenocarcinoma	S943*	OncoKB: Likely Oncogenic, level NA;CIViC: NA;MyCancerGenome: not present;CancerHotspot: no;3DHotspot: no	MutationAssessor: NA;SIFT: NA;Polyphen-2: NA	Nonsense_Mutation	SNP		9	NA	NA	dfci.harvard.edu	5	112174119	112174119	C	A	5:g.112174119C>A
Colorectal Adenocarcinoma (DFCI, Cell Reports 2016)	coadread_dfci_2016_3273	Colorectal Adenocarcinoma	S1400*	OncoKB: Likely Oncogenic, level NA;CIViC: NA;MyCancerGenome: not present;CancerHotspot: no;3DHotspot: no	MutationAssessor: NA;SIFT: NA;Polyphen-2: NA	Nonsense_Mutation	SNP		18	NA	NA	dfci.harvard.edu	5	112175490	112175490	C	A	5:g.112175490C>A
Colorectal Adenocarcinoma (DFCI, Cell Reports 2016)	coadread_dfci_2016_3336	Colorectal Adenocarcinoma	E1494Kfs*13	OncoKB: Likely Oncogenic, level NA;CIViC: NA;MyCancerGenome: not present;CancerHotspot: no;3DHotspot: no	MutationAssessor: NA;SIFT: NA;Polyphen-2: NA	Frame_Shift_Del	DEL		21	NA	NA	dfci.harvard.edu	5	112175770	112175770	G	-	5:g.112175770del
Colorectal Adenocarcinoma (DFCI, Cell Reports 2016)	coadread_dfci_2016_3442	Colorectal Adenocarcinoma	E1020*	OncoKB: Likely Oncogenic, level NA;CIViC: NA;MyCancerGenome: not present;CancerHotspot: no;3DHotspot: no	MutationAssessor: NA;SIFT: NA;Polyphen-2: NA	Nonsense_Mutation	SNP		2	NA	NA	dfci.harvard.edu	5	112174349	112174349	G	T	5:g.112174349G>T
Colorectal Adenocarcinoma (DFCI, Cell Reports 2016)	coadread_dfci_2016_3446	Colorectal Adenocarcinoma	P1453Lfs*20	OncoKB: Likely Oncogenic, level NA;CIViC: NA;MyCancerGenome: not present;CancerHotspot: no;3DHotspot: no	MutationAssessor: NA;SIFT: NA;Polyphen-2: NA	Frame_Shift_Del	DEL		8	NA	NA	dfci.harvard.edu	5	112175648	112175648	C	-	5:g.112175648del
Colorectal Adenocarcinoma (DFCI, Cell Reports 2016)	coadread_dfci_2016_687	Colorectal Adenocarcinoma	A1492Cfs*22	OncoKB: Likely Oncogenic, level NA;CIViC: NA;MyCancerGenome: not present;CancerHotspot: no;3DHotspot: no	MutationAssessor: NA;SIFT: NA;Polyphen-2: NA	Frame_Shift_Ins	INS		9	NA	NA	dfci.harvard.edu	5	112175760	112175761	-	T	5:g.112175760_112175761insT
Colorectal Adenocarcinoma (DFCI, Cell Reports 2016)	coadread_dfci_2016_688	Colorectal Adenocarcinoma	A1492Cfs*22	OncoKB: Likely Oncogenic, level NA;CIViC: NA;MyCancerGenome: not present;CancerHotspot: no;3DHotspot: no	MutationAssessor: NA;SIFT: NA;Polyphen-2: NA	Frame_Shift_Ins	INS		9	NA	NA	dfci.harvard.edu	5	112175760	112175761	-	T	5:g.112175760_112175761insT
Colorectal Adenocarcinoma (DFCI, Cell Reports 2016)	coadread_dfci_2016_3502	Colorectal Adenocarcinoma	A1492Cfs*22	OncoKB: Likely Oncogenic, level NA;CIViC: NA;MyCancerGenome: not present;CancerHotspot: no;3DHotspot: no	MutationAssessor: NA;SIFT: NA;Polyphen-2: NA	Frame_Shift_Ins	INS		9	NA	NA	dfci.harvard.edu	5	112175760	112175761	-	T	5:g.112175760_112175761insT
Colorectal Adenocarcinoma (DFCI, Cell Reports 2016)	coadread_dfci_2016_4522	Colorectal Adenocarcinoma	A1492Cfs*22	OncoKB: Likely Oncogenic, level NA;CIViC: NA;MyCancerGenome: not present;CancerHotspot: no;3DHotspot: no	MutationAssessor: NA;SIFT: NA;Polyphen-2: NA	Frame_Shift_Ins	INS		9	NA	NA	dfci.harvard.edu	5	112175760	112175761	-	T	5:g.112175760_112175761insT
Colorectal Adenocarcinoma (DFCI, Cell Reports 2016)	coadread_dfci_2016_3509	Colorectal Adenocarcinoma	E403Kfs*51	OncoKB: Likely Oncogenic, level NA;CIViC: NA;MyCancerGenome: not present;CancerHotspot: no;3DHotspot: no	MutationAssessor: NA;SIFT: NA;Polyphen-2: NA	Frame_Shift_Del	DEL		1	NA	NA	dfci.harvard.edu	5	112154935	112154935	T	-	5:g.112154935del
Colorectal Adenocarcinoma (DFCI, Cell Reports 2016)	coadread_dfci_2016_353622	Colorectal Adenocarcinoma	Y1376Cfs*9	OncoKB: Likely Oncogenic, level NA;CIViC: NA;MyCancerGenome: not present;CancerHotspot: no;3DHotspot: no	MutationAssessor: NA;SIFT: NA;Polyphen-2: NA	Frame_Shift_Del	DEL		17	NA	NA	dfci.harvard.edu	5	112175417	112175418	TA	-	5:g.112175417_112175418del
Colorectal Adenocarcinoma (DFCI, Cell Reports 2016)	coadread_dfci_2016_354	Colorectal Adenocarcinoma	K581Rfs*9	OncoKB: Likely Oncogenic, level NA;CIViC: NA;MyCancerGenome: not present;CancerHotspot: no;3DHotspot: no	MutationAssessor: NA;SIFT: NA;Polyphen-2: NA	Frame_Shift_Del	DEL		1	NA	NA	dfci.harvard.edu	5	112164664	112164664	A	-	5:g.112164664del
Colorectal Adenocarcinoma (DFCI, Cell Reports 2016)	coadread_dfci_2016_3563	Colorectal Adenocarcinoma	K1454*	OncoKB: Likely Oncogenic, level NA;CIViC: NA;MyCancerGenome: not present;CancerHotspot: no;3DHotspot: no	MutationAssessor: NA;SIFT: NA;Polyphen-2: NA	Nonsense_Mutation	SNP		2	NA	NA	dfci.harvard.edu	5	112175651	112175651	A	T	5:g.112175651A>T
Colorectal Adenocarcinoma (DFCI, Cell Reports 2016)	coadread_dfci_2016_3639	Colorectal Adenocarcinoma	Q767*	OncoKB: Likely Oncogenic, level NA;CIViC: NA;MyCancerGenome: not present;CancerHotspot: no;3DHotspot: no	MutationAssessor: NA;SIFT: NA;Polyphen-2: NA	Nonsense_Mutation	SNP		3	NA	NA	dfci.harvard.edu	5	112173590	112173590	C	T	5:g.112173590C>T
Colorectal Adenocarcinoma (DFCI, Cell Reports 2016)	coadread_dfci_2016_3645	Colorectal Adenocarcinoma	L1488Ffs*23	OncoKB: Likely Oncogenic, level NA;CIViC: NA;MyCancerGenome: not present;CancerHotspot: no;3DHotspot: no	MutationAssessor: NA;SIFT: NA;Polyphen-2: NA	Frame_Shift_Del	DEL		65	NA	NA	dfci.harvard.edu	5	112175749	112175756	TACTTTAT	-	5:g.112175749_112175756del
Colorectal Adenocarcinoma (DFCI, Cell Reports 2016)	coadread_dfci_2016_366793	Colorectal Adenocarcinoma	S1411Vfs*4	OncoKB: Likely Oncogenic, level NA;CIViC: NA;MyCancerGenome: not present;CancerHotspot: no;3DHotspot: no	MutationAssessor: NA;SIFT: NA;Polyphen-2: NA	Frame_Shift_Del	DEL		26	NA	NA	dfci.harvard.edu	5	112175522	112175534	AGTGGAATGGTAA	-	5:g.112175522_112175534del
Colorectal Adenocarcinoma (DFCI, Cell Reports 2016)	coadread_dfci_2016_3698	Colorectal Adenocarcinoma	K1359*	OncoKB: Likely Oncogenic, level NA;CIViC: NA;MyCancerGenome: not present;CancerHotspot: no;3DHotspot: no	MutationAssessor: NA;SIFT: NA;Polyphen-2: NA	Nonsense_Mutation	SNP			NA	NA	dfci.harvard.edu	5	112175366	112175366	A	T	5:g.112175366A>T
Colorectal Adenocarcinoma (DFCI, Cell Reports 2016)	coadread_dfci_2016_3705	Colorectal Adenocarcinoma	T1493Rfs*14	OncoKB: Likely Oncogenic, level NA;CIViC: NA;MyCancerGenome: not present;CancerHotspot: no;3DHotspot: no	MutationAssessor: NA;SIFT: NA;Polyphen-2: NA	Frame_Shift_Del	DEL		27	NA	NA	dfci.harvard.edu	5	112175766	112175766	C	-	5:g.112175766del
Colorectal Adenocarcinoma (DFCI, Cell Reports 2016)	coadread_dfci_2016_418	Colorectal Adenocarcinoma	S1356*	OncoKB: Likely Oncogenic, level NA;CIViC: NA;MyCancerGenome: not present;CancerHotspot: no;3DHotspot: no	MutationAssessor: NA;SIFT: NA;Polyphen-2: NA	Nonsense_Mutation	SNP		19	NA	NA	dfci.harvard.edu	5	112175358	112175358	C	A	5:g.112175358C>A
Colorectal Adenocarcinoma (DFCI, Cell Reports 2016)	coadread_dfci_2016_43	Colorectal Adenocarcinoma	S1501Lfs*6	OncoKB: Likely Oncogenic, level NA;CIViC: NA;MyCancerGenome: not present;CancerHotspot: no;3DHotspot: no	MutationAssessor: NA;SIFT: NA;Polyphen-2: NA	Frame_Shift_Del	DEL		2	NA	NA	dfci.harvard.edu	5	112175788	112175788	A	-	5:g.112175788del
Colorectal Adenocarcinoma (DFCI, Cell Reports 2016)	coadread_dfci_2016_4505	Colorectal Adenocarcinoma	K1363*	OncoKB: Likely Oncogenic, level NA;CIViC: NA;MyCancerGenome: not present;CancerHotspot: no;3DHotspot: no	MutationAssessor: NA;SIFT: NA;Polyphen-2: NA	Nonsense_Mutation	SNP		6	NA	NA	dfci.harvard.edu	5	112175378	112175378	A	T	5:g.112175378A>T
Colorectal Adenocarcinoma (DFCI, Cell Reports 2016)	coadread_dfci_2016_4519	Colorectal Adenocarcinoma	Q999*	OncoKB: Likely Oncogenic, level NA;CIViC: NA;MyCancerGenome: not present;CancerHotspot: no;3DHotspot: no	MutationAssessor: NA;SIFT: NA;Polyphen-2: NA	Nonsense_Mutation	SNP		1	NA	NA	dfci.harvard.edu	5	112174286	112174286	C	T	5:g.112174286C>T
Colorectal Adenocarcinoma (DFCI, Cell Reports 2016)	coadread_dfci_2016_662	Colorectal Adenocarcinoma	L1342Yfs*73	OncoKB: Likely Oncogenic, level NA;CIViC: NA;MyCancerGenome: not present;CancerHotspot: no;3DHotspot: no	MutationAssessor: NA;SIFT: NA;Polyphen-2: NA	Frame_Shift_Del	DEL		3	NA	NA	dfci.harvard.edu	5	112175314	112175314	T	-	5:g.112175314del
Colorectal Adenocarcinoma (DFCI, Cell Reports 2016)	coadread_dfci_2016_251808	Colorectal Adenocarcinoma	Q654*	OncoKB: Likely Oncogenic, level NA;CIViC: NA;MyCancerGenome: not present;CancerHotspot: no;3DHotspot: no	MutationAssessor: NA;SIFT: NA;Polyphen-2: NA	Nonsense_Mutation	SNP		2	NA	NA	dfci.harvard.edu	5	112173251	112173251	C	T	5:g.112173251C>T
Colorectal Adenocarcinoma (DFCI, Cell Reports 2016)	coadread_dfci_2016_4491	Colorectal Adenocarcinoma	Y935*	OncoKB: Likely Oncogenic, level NA;CIViC: NA;MyCancerGenome: not present;CancerHotspot: no;3DHotspot: no	MutationAssessor: NA;SIFT: NA;Polyphen-2: NA	Nonsense_Mutation	INS		28	NA	NA	dfci.harvard.edu	5	112174094	112174095	-	A	5:g.112174094_112174095insA
Colorectal Adenocarcinoma (DFCI, Cell Reports 2016)	coadread_dfci_2016_3271	Colorectal Adenocarcinoma	G1499*	OncoKB: Likely Oncogenic, level NA;CIViC: NA;MyCancerGenome: not present;CancerHotspot: no;3DHotspot: no	MutationAssessor: NA;SIFT: NA;Polyphen-2: NA	Nonsense_Mutation	SNP		4	NA	NA	dfci.harvard.edu	5	112175786	112175786	G	T	5:g.112175786G>T
Colorectal Adenocarcinoma (DFCI, Cell Reports 2016)	coadread_dfci_2016_3053	Colorectal Adenocarcinoma	R790*	OncoKB: Likely Oncogenic, level NA;CIViC: NA;MyCancerGenome: not present;CancerHotspot: no;3DHotspot: no	MutationAssessor: NA;SIFT: NA;Polyphen-2: NA	Nonsense_Mutation	SNP		1	NA	NA	dfci.harvard.edu	5	112173659	112173659	A	T	5:g.112173659A>T
Colorectal Adenocarcinoma (DFCI, Cell Reports 2016)	coadread_dfci_2016_3665	Colorectal Adenocarcinoma	E1550*	OncoKB: Likely Oncogenic, level NA;CIViC: NA;MyCancerGenome: not present;CancerHotspot: no;3DHotspot: no	MutationAssessor: NA;SIFT: NA;Polyphen-2: NA	Nonsense_Mutation	SNP			NA	NA	dfci.harvard.edu	5	112175939	112175939	G	T	5:g.112175939G>T
Colorectal Adenocarcinoma (DFCI, Cell Reports 2016)	coadread_dfci_2016_4529	Colorectal Adenocarcinoma	W1049*	OncoKB: Likely Oncogenic, level NA;CIViC: NA;MyCancerGenome: not present;CancerHotspot: no;3DHotspot: no	MutationAssessor: NA;SIFT: NA;Polyphen-2: NA	Nonsense_Mutation	SNP		3	NA	NA	dfci.harvard.edu	5	112174437	112174437	G	A	5:g.112174437G>A
Colorectal Adenocarcinoma (DFCI, Cell Reports 2016)	coadread_dfci_2016_2967	Colorectal Adenocarcinoma	K957*	OncoKB: Likely Oncogenic, level NA;CIViC: NA;MyCancerGenome: not present;CancerHotspot: no;3DHotspot: no	MutationAssessor: NA;SIFT: NA;Polyphen-2: NA	Nonsense_Mutation	SNP			NA	NA	dfci.harvard.edu	5	112174160	112174160	A	T	5:g.112174160A>T
Colorectal Adenocarcinoma (DFCI, Cell Reports 2016)	coadread_dfci_2016_2367	Colorectal Adenocarcinoma	R24*	OncoKB: Likely Oncogenic, level NA;CIViC: NA;MyCancerGenome: not present;CancerHotspot: no;3DHotspot: no	MutationAssessor: NA;SIFT: NA;Polyphen-2: NA	Nonsense_Mutation	SNP			NA	NA	dfci.harvard.edu	5	112090657	112090657	C	T	5:g.112090657C>T
Colorectal Adenocarcinoma (DFCI, Cell Reports 2016)	coadread_dfci_2016_1761	Colorectal Adenocarcinoma	G309*	OncoKB: Likely Oncogenic, level NA;CIViC: NA;MyCancerGenome: not present;CancerHotspot: no;3DHotspot: no	MutationAssessor: NA;SIFT: NA;Polyphen-2: NA	Nonsense_Mutation	SNP		1	NA	NA	dfci.harvard.edu	5	112151282	112151282	G	T	5:g.112151282G>T
Colorectal Adenocarcinoma (DFCI, Cell Reports 2016)	coadread_dfci_2016_475	Colorectal Adenocarcinoma	X438_splice	OncoKB: Likely Oncogenic, level NA;CIViC: NA;MyCancerGenome: not present;CancerHotspot: no;3DHotspot: no	MutationAssessor: NA;SIFT: NA;Polyphen-2: NA	Splice_Site	SNP		1	NA	NA	dfci.harvard.edu	5	112155042	112155042	G	T	5:g.112155042G>T
Colorectal Adenocarcinoma (DFCI, Cell Reports 2016)	coadread_dfci_2016_3309	Colorectal Adenocarcinoma	X438_splice	OncoKB: Likely Oncogenic, level NA;CIViC: NA;MyCancerGenome: not present;CancerHotspot: no;3DHotspot: no	MutationAssessor: NA;SIFT: NA;Polyphen-2: NA	Splice_Site	SNP		1	NA	NA	dfci.harvard.edu	5	112155042	112155042	G	T	5:g.112155042G>T
Colorectal Adenocarcinoma (DFCI, Cell Reports 2016)	coadread_dfci_2016_193667	Colorectal Adenocarcinoma	S1327*	OncoKB: Likely Oncogenic, level NA;CIViC: NA;MyCancerGenome: not present;CancerHotspot: no;3DHotspot: no	MutationAssessor: NA;SIFT: NA;Polyphen-2: NA	Nonsense_Mutation	SNP		8	NA	NA	dfci.harvard.edu	5	112175271	112175271	C	G	5:g.112175271C>G
Colorectal Adenocarcinoma (DFCI, Cell Reports 2016)	coadread_dfci_2016_186	Colorectal Adenocarcinoma	S1327*	OncoKB: Likely Oncogenic, level NA;CIViC: NA;MyCancerGenome: not present;CancerHotspot: no;3DHotspot: no	MutationAssessor: NA;SIFT: NA;Polyphen-2: NA	Nonsense_Mutation	SNP		8	NA	NA	dfci.harvard.edu	5	112175271	112175271	C	G	5:g.112175271C>G
Colorectal Adenocarcinoma (DFCI, Cell Reports 2016)	coadread_dfci_2016_3496	Colorectal Adenocarcinoma	L1489Yfs*19	OncoKB: Likely Oncogenic, level NA;CIViC: NA;MyCancerGenome: not present;CancerHotspot: no;3DHotspot: no	MutationAssessor: NA;SIFT: NA;Polyphen-2: NA	Frame_Shift_Ins	INS		16	NA	NA	dfci.harvard.edu	5	112175753	112175754	-	TA	5:g.112175753_112175754insTA
Colorectal Adenocarcinoma (DFCI, Cell Reports 2016)	coadread_dfci_2016_3680	Colorectal Adenocarcinoma	V1481Mfs*23	OncoKB: Likely Oncogenic, level NA;CIViC: NA;MyCancerGenome: not present;CancerHotspot: no;3DHotspot: no	MutationAssessor: NA;SIFT: NA;Polyphen-2: NA	Frame_Shift_Del	DEL			NA	NA	dfci.harvard.edu	5	112175727	112175736	TCCAGGTTCT	-	5:g.112175727_112175736del
Colorectal Adenocarcinoma (DFCI, Cell Reports 2016)	coadread_dfci_2016_578	Colorectal Adenocarcinoma	S960*	OncoKB: Likely Oncogenic, level NA;CIViC: NA;MyCancerGenome: not present;CancerHotspot: no;3DHotspot: no	MutationAssessor: NA;SIFT: NA;Polyphen-2: NA	Nonsense_Mutation	SNP			NA	NA	dfci.harvard.edu	5	112174170	112174170	C	A	5:g.112174170C>A
Colorectal Adenocarcinoma (DFCI, Cell Reports 2016)	coadread_dfci_2016_103320	Colorectal Adenocarcinoma	E425*	OncoKB: Likely Oncogenic, level NA;CIViC: NA;MyCancerGenome: not present;CancerHotspot: no;3DHotspot: no	MutationAssessor: NA;SIFT: NA;Polyphen-2: NA	Nonsense_Mutation	SNP			NA	NA	dfci.harvard.edu	5	112155002	112155002	G	T	5:g.112155002G>T
Colorectal Adenocarcinoma (DFCI, Cell Reports 2016)	coadread_dfci_2016_110220	Colorectal Adenocarcinoma	L1337Afs*4	OncoKB: Likely Oncogenic, level NA;CIViC: NA;MyCancerGenome: not present;CancerHotspot: no;3DHotspot: no	MutationAssessor: NA;SIFT: NA;Polyphen-2: NA	Frame_Shift_Del	DEL		7	NA	NA	dfci.harvard.edu	5	112175300	112175301	CT	-	5:g.112175300_112175301del
Colorectal Adenocarcinoma (DFCI, Cell Reports 2016)	coadread_dfci_2016_112	Colorectal Adenocarcinoma	L93Hfs*46	OncoKB: Likely Oncogenic, level NA;CIViC: NA;MyCancerGenome: not present;CancerHotspot: no;3DHotspot: no	MutationAssessor: NA;SIFT: NA;Polyphen-2: NA	Frame_Shift_Ins	INS			NA	NA	dfci.harvard.edu	5	112102942	112102943	-	A	5:g.112102942_112102943insA
Colorectal Adenocarcinoma (DFCI, Cell Reports 2016)	coadread_dfci_2016_1167	Colorectal Adenocarcinoma	G1339Ffs*2	OncoKB: Likely Oncogenic, level NA;CIViC: NA;MyCancerGenome: not present;CancerHotspot: no;3DHotspot: no	MutationAssessor: NA;SIFT: NA;Polyphen-2: NA	Frame_Shift_Del	DEL		2	NA	NA	dfci.harvard.edu	5	112175305	112175306	GG	-	5:g.112175305_112175306del
Colorectal Adenocarcinoma (DFCI, Cell Reports 2016)	coadread_dfci_2016_1195	Colorectal Adenocarcinoma	K1085Tfs*33	OncoKB: Likely Oncogenic, level NA;CIViC: NA;MyCancerGenome: not present;CancerHotspot: no;3DHotspot: no	MutationAssessor: NA;SIFT: NA;Polyphen-2: NA	Frame_Shift_Del	DEL		2	NA	NA	dfci.harvard.edu	5	112174544	112174545	AA	-	5:g.112174544_112174545del
Colorectal Adenocarcinoma (DFCI, Cell Reports 2016)	coadread_dfci_2016_1196	Colorectal Adenocarcinoma	Y796*	OncoKB: Likely Oncogenic, level NA;CIViC: NA;MyCancerGenome: not present;CancerHotspot: no;3DHotspot: no	MutationAssessor: NA;SIFT: NA;Polyphen-2: NA	Frame_Shift_Del	DEL		1	NA	NA	dfci.harvard.edu	5	112173679	112173679	T	-	5:g.112173679del
Colorectal Adenocarcinoma (DFCI, Cell Reports 2016)	coadread_dfci_2016_1208	Colorectal Adenocarcinoma	M1583Sfs*67	OncoKB: Likely Oncogenic, level NA;CIViC: NA;MyCancerGenome: not present;CancerHotspot: no;3DHotspot: no	MutationAssessor: NA;SIFT: NA;Polyphen-2: NA	Frame_Shift_Del	DEL			NA	NA	dfci.harvard.edu	5	112176039	112176039	T	-	5:g.112176039del
Colorectal Adenocarcinoma (DFCI, Cell Reports 2016)	coadread_dfci_2016_1221	Colorectal Adenocarcinoma	W593*	OncoKB: Likely Oncogenic, level NA;CIViC: NA;MyCancerGenome: not present;CancerHotspot: no;3DHotspot: no	MutationAssessor: NA;SIFT: NA;Polyphen-2: NA	Nonsense_Mutation	SNP			NA	NA	dfci.harvard.edu	5	112170683	112170683	G	A	5:g.112170683G>A
Colorectal Adenocarcinoma (DFCI, Cell Reports 2016)	coadread_dfci_2016_1249	Colorectal Adenocarcinoma	E1397Rfs*18	OncoKB: Likely Oncogenic, level NA;CIViC: NA;MyCancerGenome: not present;CancerHotspot: no;3DHotspot: no	MutationAssessor: NA;SIFT: NA;Polyphen-2: NA	Frame_Shift_Del	DEL		26	NA	NA	dfci.harvard.edu	5	112175480	112175480	G	-	5:g.112175480del
Colorectal Adenocarcinoma (DFCI, Cell Reports 2016)	coadread_dfci_2016_1262	Colorectal Adenocarcinoma	P448Lfs*6	OncoKB: Likely Oncogenic, level NA;CIViC: NA;MyCancerGenome: not present;CancerHotspot: no;3DHotspot: no	MutationAssessor: NA;SIFT: NA;Polyphen-2: NA	Frame_Shift_Del	DEL			NA	NA	dfci.harvard.edu	5	112157621	112157621	T	-	5:g.112157621del
Colorectal Adenocarcinoma (DFCI, Cell Reports 2016)	coadread_dfci_2016_167191	Colorectal Adenocarcinoma	E1353Vfs*21	OncoKB: Likely Oncogenic, level NA;CIViC: NA;MyCancerGenome: not present;CancerHotspot: no;3DHotspot: no	MutationAssessor: NA;SIFT: NA;Polyphen-2: NA	Frame_Shift_Del	DEL		25	NA	NA	dfci.harvard.edu	5	112175349	112175350	AA	-	5:g.112175349_112175350del
Colorectal Adenocarcinoma (DFCI, Cell Reports 2016)	coadread_dfci_2016_1742	Colorectal Adenocarcinoma	D1058Vfs*3	OncoKB: Likely Oncogenic, level NA;CIViC: NA;MyCancerGenome: not present;CancerHotspot: no;3DHotspot: no	MutationAssessor: NA;SIFT: NA;Polyphen-2: NA	Frame_Shift_Del	DEL		1	NA	NA	dfci.harvard.edu	5	112174464	112174464	A	-	5:g.112174464del
Colorectal Adenocarcinoma (DFCI, Cell Reports 2016)	coadread_dfci_2016_1767	Colorectal Adenocarcinoma	H1490Lfs*18	OncoKB: Likely Oncogenic, level NA;CIViC: NA;MyCancerGenome: not present;CancerHotspot: no;3DHotspot: no	MutationAssessor: NA;SIFT: NA;Polyphen-2: NA	Frame_Shift_Ins	INS		14	NA	NA	dfci.harvard.edu	5	112175759	112175760	-	TA	5:g.112175759_112175760insTA
Colorectal Adenocarcinoma (DFCI, Cell Reports 2016)	coadread_dfci_2016_1794	Colorectal Adenocarcinoma	X216_splice	OncoKB: Likely Oncogenic, level NA;CIViC: NA;MyCancerGenome: not present;CancerHotspot: no;3DHotspot: no	MutationAssessor: NA;SIFT: NA;Polyphen-2: NA	Splice_Site	SNP		36	NA	NA	dfci.harvard.edu	5	112128141	112128141	A	T	5:g.112128141A>T
Colorectal Adenocarcinoma (DFCI, Cell Reports 2016)	coadread_dfci_2016_1797	Colorectal Adenocarcinoma	E1286Rfs*3	OncoKB: Likely Oncogenic, level NA;CIViC: NA;MyCancerGenome: not present;CancerHotspot: no;3DHotspot: no	MutationAssessor: NA;SIFT: NA;Polyphen-2: NA	Frame_Shift_Del	DEL		10	NA	NA	dfci.harvard.edu	5	112175145	112175149	ATGAA	-	5:g.112175145_112175149del
Colorectal Adenocarcinoma (DFCI, Cell Reports 2016)	coadread_dfci_2016_1845	Colorectal Adenocarcinoma	G1428Afs*43	OncoKB: Likely Oncogenic, level NA;CIViC: NA;MyCancerGenome: not present;CancerHotspot: no;3DHotspot: no	MutationAssessor: NA;SIFT: NA;Polyphen-2: NA	Frame_Shift_Del	DEL		4	NA	NA	dfci.harvard.edu	5	112175574	112175580	GACAAAC	-	5:g.112175574_112175580del
Colorectal Adenocarcinoma (DFCI, Cell Reports 2016)	coadread_dfci_2016_224	Colorectal Adenocarcinoma	L779Ffs*2	OncoKB: Likely Oncogenic, level NA;CIViC: NA;MyCancerGenome: not present;CancerHotspot: no;3DHotspot: no	MutationAssessor: NA;SIFT: NA;Polyphen-2: NA	Frame_Shift_Ins	INS		3	NA	NA	dfci.harvard.edu	5	112173624	112173625	-	TT	5:g.112173624_112173625insTT
Colorectal Adenocarcinoma (DFCI, Cell Reports 2016)	coadread_dfci_2016_2263	Colorectal Adenocarcinoma	E1538Dfs*27	OncoKB: Likely Oncogenic, level NA;CIViC: NA;MyCancerGenome: not present;CancerHotspot: no;3DHotspot: no	MutationAssessor: NA;SIFT: NA;Polyphen-2: NA	Frame_Shift_Del	DEL		3	NA	NA	dfci.harvard.edu	5	112175904	112175904	A	-	5:g.112175904del
Colorectal Adenocarcinoma (DFCI, Cell Reports 2016)	coadread_dfci_2016_2284	Colorectal Adenocarcinoma	N1142Ifs*22	OncoKB: Likely Oncogenic, level NA;CIViC: NA;MyCancerGenome: not present;CancerHotspot: no;3DHotspot: no	MutationAssessor: NA;SIFT: NA;Polyphen-2: NA	Frame_Shift_Del	DEL		1	NA	NA	dfci.harvard.edu	5	112174715	112174718	AATT	-	5:g.112174715_112174718del
Colorectal Adenocarcinoma (DFCI, Cell Reports 2016)	coadread_dfci_2016_2284	Colorectal Adenocarcinoma	S1415Mfs*4	OncoKB: Likely Oncogenic, level NA;CIViC: NA;MyCancerGenome: not present;CancerHotspot: no;3DHotspot: no	MutationAssessor: NA;SIFT: NA;Polyphen-2: NA	Frame_Shift_Del	DEL		16	NA	NA	dfci.harvard.edu	5	112175535	112175535	G	-	5:g.112175535del
Colorectal Adenocarcinoma (DFCI, Cell Reports 2016)	coadread_dfci_2016_2323	Colorectal Adenocarcinoma	P1372Tfs*2	OncoKB: Likely Oncogenic, level NA;CIViC: NA;MyCancerGenome: not present;CancerHotspot: no;3DHotspot: no	MutationAssessor: NA;SIFT: NA;Polyphen-2: NA	Frame_Shift_Del	DEL		29	NA	NA	dfci.harvard.edu	5	112175404	112175405	TC	-	5:g.112175404_112175405del
Colorectal Adenocarcinoma (DFCI, Cell Reports 2016)	coadread_dfci_2016_233366	Colorectal Adenocarcinoma	N1979Tfs*65	OncoKB: Likely Oncogenic, level NA;CIViC: NA;MyCancerGenome: not present;CancerHotspot: no;3DHotspot: no	MutationAssessor: NA;SIFT: NA;Polyphen-2: NA	Frame_Shift_Del	DEL			NA	NA	dfci.harvard.edu	5	112177224	112177224	A	-	5:g.112177224del
Colorectal Adenocarcinoma (DFCI, Cell Reports 2016)	coadread_dfci_2016_2364	Colorectal Adenocarcinoma	R1158Tfs*5	OncoKB: Likely Oncogenic, level NA;CIViC: NA;MyCancerGenome: not present;CancerHotspot: no;3DHotspot: no	MutationAssessor: NA;SIFT: NA;Polyphen-2: NA	Frame_Shift_Del	DEL		1	NA	NA	dfci.harvard.edu	5	112174759	112174760	AG	-	5:g.112174759_112174760del
Colorectal Adenocarcinoma (DFCI, Cell Reports 2016)	coadread_dfci_2016_2389	Colorectal Adenocarcinoma	C599Afs*11	OncoKB: Likely Oncogenic, level NA;CIViC: NA;MyCancerGenome: not present;CancerHotspot: no;3DHotspot: no	MutationAssessor: NA;SIFT: NA;Polyphen-2: NA	Frame_Shift_Del	DEL		1	NA	NA	dfci.harvard.edu	5	112170698	112170698	T	-	5:g.112170698del
Colorectal Adenocarcinoma (DFCI, Cell Reports 2016)	coadread_dfci_2016_2418	Colorectal Adenocarcinoma	K993*	OncoKB: Likely Oncogenic, level NA;CIViC: NA;MyCancerGenome: not present;CancerHotspot: no;3DHotspot: no	MutationAssessor: NA;SIFT: NA;Polyphen-2: NA	Frame_Shift_Ins	INS		5	NA	NA	dfci.harvard.edu	5	112174266	112174267	-	T	5:g.112174266_112174267insT
Colorectal Adenocarcinoma (DFCI, Cell Reports 2016)	coadread_dfci_2016_2423	Colorectal Adenocarcinoma	T1185Rfs*22	OncoKB: Likely Oncogenic, level NA;CIViC: NA;MyCancerGenome: not present;CancerHotspot: no;3DHotspot: no	MutationAssessor: NA;SIFT: NA;Polyphen-2: NA	Frame_Shift_Del	DEL		2	NA	NA	dfci.harvard.edu	5	112174843	112174844	CA	-	5:g.112174843_112174844del
Colorectal Adenocarcinoma (DFCI, Cell Reports 2016)	coadread_dfci_2016_2439	Colorectal Adenocarcinoma	W553*	OncoKB: Likely Oncogenic, level NA;CIViC: NA;MyCancerGenome: not present;CancerHotspot: no;3DHotspot: no	MutationAssessor: NA;SIFT: NA;Polyphen-2: NA	Nonsense_Mutation	SNP			NA	NA	dfci.harvard.edu	5	112164584	112164584	G	A	5:g.112164584G>A
Colorectal Adenocarcinoma (DFCI, Cell Reports 2016)	coadread_dfci_2016_2439	Colorectal Adenocarcinoma	E1157*	OncoKB: Likely Oncogenic, level NA;CIViC: NA;MyCancerGenome: not present;CancerHotspot: no;3DHotspot: no	MutationAssessor: NA;SIFT: NA;Polyphen-2: NA	Nonsense_Mutation	SNP		3	NA	NA	dfci.harvard.edu	5	112174760	112174760	G	T	5:g.112174760G>T
Colorectal Adenocarcinoma (DFCI, Cell Reports 2016)	coadread_dfci_2016_2455	Colorectal Adenocarcinoma	D1285Vfs*3	OncoKB: Likely Oncogenic, level NA;CIViC: NA;MyCancerGenome: not present;CancerHotspot: no;3DHotspot: no	MutationAssessor: NA;SIFT: NA;Polyphen-2: NA	Frame_Shift_Del	DEL		1	NA	NA	dfci.harvard.edu	5	112175145	112175145	A	-	5:g.112175145del
Colorectal Adenocarcinoma (DFCI, Cell Reports 2016)	coadread_dfci_2016_255	Colorectal Adenocarcinoma	K580*	OncoKB: Likely Oncogenic, level NA;CIViC: NA;MyCancerGenome: not present;CancerHotspot: no;3DHotspot: no	MutationAssessor: NA;SIFT: NA;Polyphen-2: NA	Nonsense_Mutation	SNP			NA	NA	dfci.harvard.edu	5	112164664	112164664	A	T	5:g.112164664A>T
Colorectal Adenocarcinoma (DFCI, Cell Reports 2016)	coadread_dfci_2016_261	Colorectal Adenocarcinoma	K1245Rfs*20	OncoKB: Likely Oncogenic, level NA;CIViC: NA;MyCancerGenome: not present;CancerHotspot: no;3DHotspot: no	MutationAssessor: NA;SIFT: NA;Polyphen-2: NA	Frame_Shift_Del	DEL		1	NA	NA	dfci.harvard.edu	5	112175022	112175022	A	-	5:g.112175022del
Colorectal Adenocarcinoma (DFCI, Cell Reports 2016)	coadread_dfci_2016_2763	Colorectal Adenocarcinoma	P1440Hfs*33	OncoKB: Likely Oncogenic, level NA;CIViC: NA;MyCancerGenome: not present;CancerHotspot: no;3DHotspot: no	MutationAssessor: NA;SIFT: NA;Polyphen-2: NA	Frame_Shift_Del	DEL		11	NA	NA	dfci.harvard.edu	5	112175609	112175609	C	-	5:g.112175609del
Colorectal Adenocarcinoma (DFCI, Cell Reports 2016)	coadread_dfci_2016_276701	Colorectal Adenocarcinoma	T1023Nfs*3	OncoKB: Likely Oncogenic, level NA;CIViC: NA;MyCancerGenome: not present;CancerHotspot: no;3DHotspot: no	MutationAssessor: NA;SIFT: NA;Polyphen-2: NA	Frame_Shift_Del	DEL			NA	NA	dfci.harvard.edu	5	112174359	112174359	C	-	5:g.112174359del
Colorectal Adenocarcinoma (DFCI, Cell Reports 2016)	coadread_dfci_2016_2808	Colorectal Adenocarcinoma	V1528Gfs*3	OncoKB: Likely Oncogenic, level NA;CIViC: NA;MyCancerGenome: not present;CancerHotspot: no;3DHotspot: no	MutationAssessor: NA;SIFT: NA;Polyphen-2: NA	Frame_Shift_Del	DEL			NA	NA	dfci.harvard.edu	5	112175871	112175875	CAGTT	-	5:g.112175871_112175875del
Colorectal Adenocarcinoma (DFCI, Cell Reports 2016)	coadread_dfci_2016_2812	Colorectal Adenocarcinoma	R958*	OncoKB: Likely Oncogenic, level NA;CIViC: NA;MyCancerGenome: not present;CancerHotspot: no;3DHotspot: no	MutationAssessor: NA;SIFT: NA;Polyphen-2: NA	Nonsense_Mutation	SNP		3	NA	NA	dfci.harvard.edu	5	112174163	112174163	A	T	5:g.112174163A>T
Colorectal Adenocarcinoma (DFCI, Cell Reports 2016)	coadread_dfci_2016_283200	Colorectal Adenocarcinoma	L1488Ifs*25	OncoKB: Likely Oncogenic, level NA;CIViC: NA;MyCancerGenome: not present;CancerHotspot: no;3DHotspot: no	MutationAssessor: NA;SIFT: NA;Polyphen-2: NA	Frame_Shift_Del	DEL		65	NA	NA	dfci.harvard.edu	5	112175752	112175753	TT	-	5:g.112175752_112175753del
Colorectal Adenocarcinoma (DFCI, Cell Reports 2016)	coadread_dfci_2016_2966	Colorectal Adenocarcinoma	C995*	OncoKB: Likely Oncogenic, level NA;CIViC: NA;MyCancerGenome: not present;CancerHotspot: no;3DHotspot: no	MutationAssessor: NA;SIFT: NA;Polyphen-2: NA	Nonsense_Mutation	SNP		1	NA	NA	dfci.harvard.edu	5	112174276	112174276	C	A	5:g.112174276C>A
Colorectal Adenocarcinoma (DFCI, Cell Reports 2016)	coadread_dfci_2016_2976	Colorectal Adenocarcinoma	Q1294Rfs*11	OncoKB: Likely Oncogenic, level NA;CIViC: NA;MyCancerGenome: not present;CancerHotspot: no;3DHotspot: no	MutationAssessor: NA;SIFT: NA;Polyphen-2: NA	Frame_Shift_Del	DEL		21	NA	NA	dfci.harvard.edu	5	112175172	112175172	A	-	5:g.112175172del
Colorectal Adenocarcinoma (DFCI, Cell Reports 2016)	coadread_dfci_2016_298012	Colorectal Adenocarcinoma	C483*	OncoKB: Likely Oncogenic, level NA;CIViC: NA;MyCancerGenome: not present;CancerHotspot: no;3DHotspot: no	MutationAssessor: NA;SIFT: NA;Polyphen-2: NA	Frame_Shift_Del	DEL			NA	NA	dfci.harvard.edu	5	112162843	112162844	TG	-	5:g.112162843_112162844del
Colorectal Adenocarcinoma (DFCI, Cell Reports 2016)	coadread_dfci_2016_299	Colorectal Adenocarcinoma	Q1447Lfs*27	OncoKB: Likely Oncogenic, level NA;CIViC: NA;MyCancerGenome: not present;CancerHotspot: no;3DHotspot: no	MutationAssessor: NA;SIFT: NA;Polyphen-2: NA	Frame_Shift_Ins	INS		7	NA	NA	dfci.harvard.edu	5	112175627	112175628	-	CT	5:g.112175627_112175628insCT
Colorectal Adenocarcinoma (DFCI, Cell Reports 2016)	coadread_dfci_2016_2991	Colorectal Adenocarcinoma	S1465Efs*4	OncoKB: Likely Oncogenic, level NA;CIViC: NA;MyCancerGenome: not present;CancerHotspot: no;3DHotspot: no	MutationAssessor: NA;SIFT: NA;Polyphen-2: NA	Frame_Shift_Ins	INS		103	NA	NA	dfci.harvard.edu	5	112175681	112175682	-	A	5:g.112175681_112175682insA
Colorectal Adenocarcinoma (DFCI, Cell Reports 2016)	coadread_dfci_2016_2995	Colorectal Adenocarcinoma	E422*	OncoKB: Likely Oncogenic, level NA;CIViC: NA;MyCancerGenome: not present;CancerHotspot: no;3DHotspot: no	MutationAssessor: NA;SIFT: NA;Polyphen-2: NA	Nonsense_Mutation	SNP			NA	NA	dfci.harvard.edu	5	112154993	112154993	G	T	5:g.112154993G>T
Colorectal Adenocarcinoma (DFCI, Cell Reports 2016)	coadread_dfci_2016_3450	Colorectal Adenocarcinoma	E422*	OncoKB: Likely Oncogenic, level NA;CIViC: NA;MyCancerGenome: not present;CancerHotspot: no;3DHotspot: no	MutationAssessor: NA;SIFT: NA;Polyphen-2: NA	Nonsense_Mutation	SNP			NA	NA	dfci.harvard.edu	5	112154993	112154993	G	T	5:g.112154993G>T
Colorectal Adenocarcinoma (DFCI, Cell Reports 2016)	coadread_dfci_2016_308390	Colorectal Adenocarcinoma	L189Yfs*17	OncoKB: Likely Oncogenic, level NA;CIViC: NA;MyCancerGenome: not present;CancerHotspot: no;3DHotspot: no	MutationAssessor: NA;SIFT: NA;Polyphen-2: NA	Frame_Shift_Ins	INS			NA	NA	dfci.harvard.edu	5	112116518	112116519	-	AT	5:g.112116518_112116519insAT
Colorectal Adenocarcinoma (DFCI, Cell Reports 2016)	coadread_dfci_2016_3088	Colorectal Adenocarcinoma	A1492Pfs*15	OncoKB: Likely Oncogenic, level NA;CIViC: NA;MyCancerGenome: not present;CancerHotspot: no;3DHotspot: no	MutationAssessor: NA;SIFT: NA;Polyphen-2: NA	Frame_Shift_Del	DEL		9	NA	NA	dfci.harvard.edu	5	112175765	112175765	G	-	5:g.112175765del
Colorectal Adenocarcinoma (DFCI, Cell Reports 2016)	coadread_dfci_2016_3092	Colorectal Adenocarcinoma	A1553Qfs*12	OncoKB: Likely Oncogenic, level NA;CIViC: NA;MyCancerGenome: not present;CancerHotspot: no;3DHotspot: no	MutationAssessor: NA;SIFT: NA;Polyphen-2: NA	Frame_Shift_Del	DEL		1	NA	NA	dfci.harvard.edu	5	112175947	112175947	G	-	5:g.112175947del
Colorectal Adenocarcinoma (DFCI, Cell Reports 2016)	coadread_dfci_2016_3101	Colorectal Adenocarcinoma	L540Ffs*20	OncoKB: Likely Oncogenic, level NA;CIViC: NA;MyCancerGenome: not present;CancerHotspot: no;3DHotspot: no	MutationAssessor: NA;SIFT: NA;Polyphen-2: NA	Frame_Shift_Ins	INS			NA	NA	dfci.harvard.edu	5	112163694	112163695	-	T	5:g.112163694_112163695insT
Colorectal Adenocarcinoma (DFCI, Cell Reports 2016)	coadread_dfci_2016_3105	Colorectal Adenocarcinoma	T1487Yfs*19	OncoKB: Likely Oncogenic, level NA;CIViC: NA;MyCancerGenome: not present;CancerHotspot: no;3DHotspot: no	MutationAssessor: NA;SIFT: NA;Polyphen-2: NA	Frame_Shift_Del	DEL		17	NA	NA	dfci.harvard.edu	5	112175749	112175752	TACT	-	5:g.112175749_112175752del
Colorectal Adenocarcinoma (DFCI, Cell Reports 2016)	coadread_dfci_2016_311	Colorectal Adenocarcinoma	S1398Rfs*18	OncoKB: Likely Oncogenic, level NA;CIViC: NA;MyCancerGenome: not present;CancerHotspot: no;3DHotspot: no	MutationAssessor: NA;SIFT: NA;Polyphen-2: NA	Frame_Shift_Ins	INS		3	NA	NA	dfci.harvard.edu	5	112175479	112175480	-	GA	5:g.112175479_112175480insGA
Colorectal Adenocarcinoma (DFCI, Cell Reports 2016)	coadread_dfci_2016_311196	Colorectal Adenocarcinoma	S1415Rfs*2	OncoKB: Likely Oncogenic, level NA;CIViC: NA;MyCancerGenome: not present;CancerHotspot: no;3DHotspot: no	MutationAssessor: NA;SIFT: NA;Polyphen-2: NA	Frame_Shift_Ins	INS		16	NA	NA	dfci.harvard.edu	5	112175529	112175530	-	GGTAA	5:g.112175529_112175530insGGTAA
Colorectal Adenocarcinoma (DFCI, Cell Reports 2016)	coadread_dfci_2016_3144	Colorectal Adenocarcinoma	L1181*	OncoKB: Likely Oncogenic, level NA;CIViC: NA;MyCancerGenome: not present;CancerHotspot: no;3DHotspot: no	MutationAssessor: NA;SIFT: NA;Polyphen-2: NA	Nonsense_Mutation	SNP			NA	NA	dfci.harvard.edu	5	112174833	112174833	T	G	5:g.112174833T>G
Colorectal Adenocarcinoma (DFCI, Cell Reports 2016)	coadread_dfci_2016_3209	Colorectal Adenocarcinoma	Y159*	OncoKB: Likely Oncogenic, level NA;CIViC: NA;MyCancerGenome: not present;CancerHotspot: no;3DHotspot: no	MutationAssessor: NA;SIFT: NA;Polyphen-2: NA	Nonsense_Mutation	SNP			NA	NA	dfci.harvard.edu	5	112111380	112111380	C	A	5:g.112111380C>A
Colorectal Adenocarcinoma (DFCI, Cell Reports 2016)	coadread_dfci_2016_3301	Colorectal Adenocarcinoma	T1430Nfs*8	OncoKB: Likely Oncogenic, level NA;CIViC: NA;MyCancerGenome: not present;CancerHotspot: no;3DHotspot: no	MutationAssessor: NA;SIFT: NA;Polyphen-2: NA	Frame_Shift_Ins	INS		1	NA	NA	dfci.harvard.edu	5	112175576	112175577	-	A	5:g.112175576_112175577insA
Colorectal Adenocarcinoma (DFCI, Cell Reports 2016)	coadread_dfci_2016_3340	Colorectal Adenocarcinoma	Q793*	OncoKB: Likely Oncogenic, level NA;CIViC: NA;MyCancerGenome: not present;CancerHotspot: no;3DHotspot: no	MutationAssessor: NA;SIFT: NA;Polyphen-2: NA	Nonsense_Mutation	SNP			NA	NA	dfci.harvard.edu	5	112173668	112173668	C	T	5:g.112173668C>T
Colorectal Adenocarcinoma (DFCI, Cell Reports 2016)	coadread_dfci_2016_3414	Colorectal Adenocarcinoma	E1154*	OncoKB: Likely Oncogenic, level NA;CIViC: NA;MyCancerGenome: not present;CancerHotspot: no;3DHotspot: no	MutationAssessor: NA;SIFT: NA;Polyphen-2: NA	Nonsense_Mutation	SNP			NA	NA	dfci.harvard.edu	5	112174751	112174751	G	T	5:g.112174751G>T
Colorectal Adenocarcinoma (DFCI, Cell Reports 2016)	coadread_dfci_2016_3437	Colorectal Adenocarcinoma	T883Mfs*33	OncoKB: Likely Oncogenic, level NA;CIViC: NA;MyCancerGenome: not present;CancerHotspot: no;3DHotspot: no	MutationAssessor: NA;SIFT: NA;Polyphen-2: NA	Frame_Shift_Del	DEL			NA	NA	dfci.harvard.edu	5	112173939	112173939	C	-	5:g.112173939del
Colorectal Adenocarcinoma (DFCI, Cell Reports 2016)	coadread_dfci_2016_3444	Colorectal Adenocarcinoma	Y1031*	OncoKB: Likely Oncogenic, level NA;CIViC: NA;MyCancerGenome: not present;CancerHotspot: no;3DHotspot: no	MutationAssessor: NA;SIFT: NA;Polyphen-2: NA	Nonsense_Mutation	SNP		2	NA	NA	dfci.harvard.edu	5	112174384	112174384	T	A	5:g.112174384T>A
Colorectal Adenocarcinoma (DFCI, Cell Reports 2016)	coadread_dfci_2016_3481	Colorectal Adenocarcinoma	A1475Qfs*32	OncoKB: Likely Oncogenic, level NA;CIViC: NA;MyCancerGenome: not present;CancerHotspot: no;3DHotspot: no	MutationAssessor: NA;SIFT: NA;Polyphen-2: NA	Frame_Shift_Del	DEL		1	NA	NA	dfci.harvard.edu	5	112175713	112175713	T	-	5:g.112175713del
Colorectal Adenocarcinoma (DFCI, Cell Reports 2016)	coadread_dfci_2016_3496	Colorectal Adenocarcinoma	D842Vfs*18	OncoKB: Likely Oncogenic, level NA;CIViC: NA;MyCancerGenome: not present;CancerHotspot: no;3DHotspot: no	MutationAssessor: NA;SIFT: NA;Polyphen-2: NA	Frame_Shift_Del	DEL			NA	NA	dfci.harvard.edu	5	112173813	112173816	TAGA	-	5:g.112173813_112173816del
Colorectal Adenocarcinoma (DFCI, Cell Reports 2016)	coadread_dfci_2016_3535	Colorectal Adenocarcinoma	Y416*	OncoKB: Likely Oncogenic, level NA;CIViC: NA;MyCancerGenome: not present;CancerHotspot: no;3DHotspot: no	MutationAssessor: NA;SIFT: NA;Polyphen-2: NA	Nonsense_Mutation	SNP		1	NA	NA	dfci.harvard.edu	5	112154977	112154977	C	G	5:g.112154977C>G								845
Colorectal Adenocarcinoma (DFCI, Cell Reports 2016)	coadread_dfci_2016_3502	Colorectal Adenocarcinoma	Y416*	OncoKB: Likely Oncogenic, level NA;CIViC: NA;MyCancerGenome: not present;CancerHotspot: no;3DHotspot: no	MutationAssessor: NA;SIFT: NA;Polyphen-2: NA	Nonsense_Mutation	SNP		1	NA	NA	dfci.harvard.edu	5	112154977	112154977	C	G	5:g.112154977C>G
Colorectal Adenocarcinoma (DFCI, Cell Reports 2016)	coadread_dfci_2016_3523	Colorectal Adenocarcinoma	S678Rfs*40	OncoKB: Likely Oncogenic, level NA;CIViC: NA;MyCancerGenome: not present;CancerHotspot: no;3DHotspot: no	MutationAssessor: NA;SIFT: NA;Polyphen-2: NA	Frame_Shift_Del	DEL			NA	NA	dfci.harvard.edu	5	112173325	112173325	T	-	5:g.112173325del								189
Colorectal Adenocarcinoma (DFCI, Cell Reports 2016)	coadread_dfci_2016_3563	Colorectal Adenocarcinoma	L912*	OncoKB: Likely Oncogenic, level NA;CIViC: NA;MyCancerGenome: not present;CancerHotspot: no;3DHotspot: no	MutationAssessor: NA;SIFT: NA;Polyphen-2: NA	Nonsense_Mutation	SNP		1	NA	NA	dfci.harvard.edu	5	112174026	112174026	T	A	5:g.112174026T>A
Colorectal Adenocarcinoma (DFCI, Cell Reports 2016)	coadread_dfci_2016_3632	Colorectal Adenocarcinoma	E1464*	OncoKB: Likely Oncogenic, level NA;CIViC: NA;MyCancerGenome: not present;CancerHotspot: no;3DHotspot: no	MutationAssessor: NA;SIFT: NA;Polyphen-2: NA	Nonsense_Mutation	SNP		47	NA	NA	dfci.harvard.edu	5	112175681	112175681	G	T	5:g.112175681G>T
Colorectal Adenocarcinoma (DFCI, Cell Reports 2016)	coadread_dfci_2016_3683	Colorectal Adenocarcinoma	L726*	OncoKB: Likely Oncogenic, level NA;CIViC: NA;MyCancerGenome: not present;CancerHotspot: no;3DHotspot: no	MutationAssessor: NA;SIFT: NA;Polyphen-2: NA	Frame_Shift_Del	DEL		1	NA	NA	dfci.harvard.edu	5	112173466	112173466	T	-	5:g.112173466del
Colorectal Adenocarcinoma (DFCI, Cell Reports 2016)	coadread_dfci_2016_3701	Colorectal Adenocarcinoma	N177Kfs*16	OncoKB: Likely Oncogenic, level NA;CIViC: NA;MyCancerGenome: not present;CancerHotspot: no;3DHotspot: no	MutationAssessor: NA;SIFT: NA;Polyphen-2: NA	Frame_Shift_Ins	INS			NA	NA	dfci.harvard.edu	5	112111429	112111430	-	A	5:g.112111429_112111430insA
Colorectal Adenocarcinoma (DFCI, Cell Reports 2016)	coadread_dfci_2016_3706	Colorectal Adenocarcinoma	S1355Ffs*20	OncoKB: Likely Oncogenic, level NA;CIViC: NA;MyCancerGenome: not present;CancerHotspot: no;3DHotspot: no	MutationAssessor: NA;SIFT: NA;Polyphen-2: NA	Frame_Shift_Ins	INS		16	NA	NA	dfci.harvard.edu	5	112175350	112175351	-	T	5:g.112175350_112175351insT
Colorectal Adenocarcinoma (DFCI, Cell Reports 2016)	coadread_dfci_2016_3714	Colorectal Adenocarcinoma	L669*	OncoKB: Likely Oncogenic, level NA;CIViC: NA;MyCancerGenome: not present;CancerHotspot: no;3DHotspot: no	MutationAssessor: NA;SIFT: NA;Polyphen-2: NA	Nonsense_Mutation	SNP			NA	NA	dfci.harvard.edu	5	112173297	112173297	T	G	5:g.112173297T>G
Colorectal Adenocarcinoma (DFCI, Cell Reports 2016)	coadread_dfci_2016_3725	Colorectal Adenocarcinoma	Y1262*	OncoKB: Likely Oncogenic, level NA;CIViC: NA;MyCancerGenome: not present;CancerHotspot: no;3DHotspot: no	MutationAssessor: NA;SIFT: NA;Polyphen-2: NA	Nonsense_Mutation	SNP			NA	NA	dfci.harvard.edu	5	112175077	112175077	T	G	5:g.112175077T>G
Colorectal Adenocarcinoma (DFCI, Cell Reports 2016)	coadread_dfci_2016_4508	Colorectal Adenocarcinoma	R1399Lfs*14	OncoKB: Likely Oncogenic, level NA;CIViC: NA;MyCancerGenome: not present;CancerHotspot: no;3DHotspot: no	MutationAssessor: NA;SIFT: NA;Polyphen-2: NA	Frame_Shift_Del	DEL		36	NA	NA	dfci.harvard.edu	5	112175487	112175493	GTTCGAT	-	5:g.112175487_112175493del
Colorectal Adenocarcinoma (DFCI, Cell Reports 2016)	coadread_dfci_2016_4514	Colorectal Adenocarcinoma	I221Ffs*72	OncoKB: Likely Oncogenic, level NA;CIViC: NA;MyCancerGenome: not present;CancerHotspot: no;3DHotspot: no	MutationAssessor: NA;SIFT: NA;Polyphen-2: NA	Frame_Shift_Del	DEL			NA	NA	dfci.harvard.edu	5	112128157	112128157	A	-	5:g.112128157del
Colorectal Adenocarcinoma (DFCI, Cell Reports 2016)	coadread_dfci_2016_4519	Colorectal Adenocarcinoma	A1492Gfs*22	OncoKB: Likely Oncogenic, level NA;CIViC: NA;MyCancerGenome: not present;CancerHotspot: no;3DHotspot: no	MutationAssessor: NA;SIFT: NA;Polyphen-2: NA	Frame_Shift_Ins	INS		9	NA	NA	dfci.harvard.edu	5	112175764	112175765	-	G	5:g.112175764_112175765insG
Colorectal Adenocarcinoma (DFCI, Cell Reports 2016)	coadread_dfci_2016_4525	Colorectal Adenocarcinoma	Y796*	OncoKB: Likely Oncogenic, level NA;CIViC: NA;MyCancerGenome: not present;CancerHotspot: no;3DHotspot: no	MutationAssessor: NA;SIFT: NA;Polyphen-2: NA	Nonsense_Mutation	SNP		1	NA	NA	dfci.harvard.edu	5	112173679	112173679	T	G	5:g.112173679T>G
Colorectal Adenocarcinoma (DFCI, Cell Reports 2016)	coadread_dfci_2016_4525	Colorectal Adenocarcinoma	P1483Sfs*4	OncoKB: Likely Oncogenic, level NA;CIViC: NA;MyCancerGenome: not present;CancerHotspot: no;3DHotspot: no	MutationAssessor: NA;SIFT: NA;Polyphen-2: NA	Frame_Shift_Ins	INS		2	NA	NA	dfci.harvard.edu	5	112175735	112175736	-	T	5:g.112175735_112175736insT
Colorectal Adenocarcinoma (DFCI, Cell Reports 2016)	coadread_dfci_2016_4526	Colorectal Adenocarcinoma	P1324Qfs*91	OncoKB: Likely Oncogenic, level NA;CIViC: NA;MyCancerGenome: not present;CancerHotspot: no;3DHotspot: no	MutationAssessor: NA;SIFT: NA;Polyphen-2: NA	Frame_Shift_Del	DEL		5	NA	NA	dfci.harvard.edu	5	112175259	112175259	T	-	5:g.112175259del
Colorectal Adenocarcinoma (DFCI, Cell Reports 2016)	coadread_dfci_2016_4533	Colorectal Adenocarcinoma	L726*	OncoKB: Likely Oncogenic, level NA;CIViC: NA;MyCancerGenome: not present;CancerHotspot: no;3DHotspot: no	MutationAssessor: NA;SIFT: NA;Polyphen-2: NA	Nonsense_Mutation	SNP		1	NA	NA	dfci.harvard.edu	5	112173468	112173468	T	A	5:g.112173468T>A
Colorectal Adenocarcinoma (DFCI, Cell Reports 2016)	coadread_dfci_2016_4534	Colorectal Adenocarcinoma	S874*	OncoKB: Likely Oncogenic, level NA;CIViC: NA;MyCancerGenome: not present;CancerHotspot: no;3DHotspot: no	MutationAssessor: NA;SIFT: NA;Polyphen-2: NA	Nonsense_Mutation	SNP		2	NA	NA	dfci.harvard.edu	5	112173912	112173912	C	A	5:g.112173912C>A								172
Colorectal Adenocarcinoma (DFCI, Cell Reports 2016)	coadread_dfci_2016_607	Colorectal Adenocarcinoma	S770*	OncoKB: Likely Oncogenic, level NA;CIViC: NA;MyCancerGenome: not present;CancerHotspot: no;3DHotspot: no	MutationAssessor: NA;SIFT: NA;Polyphen-2: NA	Nonsense_Mutation	SNP		2	NA	NA	dfci.harvard.edu	5	112173600	112173600	C	G	5:g.112173600C>G
Colorectal Adenocarcinoma (DFCI, Cell Reports 2016)	coadread_dfci_2016_645	Colorectal Adenocarcinoma	E1169*	OncoKB: Likely Oncogenic, level NA;CIViC: NA;MyCancerGenome: not present;CancerHotspot: no;3DHotspot: no	MutationAssessor: NA;SIFT: NA;Polyphen-2: NA	Nonsense_Mutation	SNP			NA	NA	dfci.harvard.edu	5	112174796	112174796	G	T	5:g.112174796G>T
Colorectal Adenocarcinoma (DFCI, Cell Reports 2016)	coadread_dfci_2016_677	Colorectal Adenocarcinoma	H1349Qfs*4	OncoKB: Likely Oncogenic, level NA;CIViC: NA;MyCancerGenome: not present;CancerHotspot: no;3DHotspot: no	MutationAssessor: NA;SIFT: NA;Polyphen-2: NA	Frame_Shift_Del	DEL		3	NA	NA	dfci.harvard.edu	5	112175336	112175337	CA	-	5:g.112175336_112175337del
Colorectal Adenocarcinoma (Genentech, Nature 2012)	587220	Colorectal Adenocarcinoma	R876*	OncoKB: Likely Oncogenic, level NA;CIViC: NA;MyCancerGenome: not present;CancerHotspot: no;3DHotspot: no	MutationAssessor: NA;SIFT: NA;Polyphen-2: NA	Nonsense_Mutation	SNP		76	NA	VALIDATED	Genentech	5	112173917	112173917	C	T	5:g.112173917C>T
Colorectal Adenocarcinoma (Genentech, Nature 2012)	587292	Colorectal Adenocarcinoma	R876*	OncoKB: Likely Oncogenic, level NA;CIViC: NA;MyCancerGenome: not present;CancerHotspot: no;3DHotspot: no	MutationAssessor: NA;SIFT: NA;Polyphen-2: NA	Nonsense_Mutation	SNP		76	NA	NA	Genentech	5	112173917	112173917	C	T	5:g.112173917C>T
Colorectal Adenocarcinoma (Genentech, Nature 2012)	587352	Colorectal Adenocarcinoma	R876*	OncoKB: Likely Oncogenic, level NA;CIViC: NA;MyCancerGenome: not present;CancerHotspot: no;3DHotspot: no	MutationAssessor: NA;SIFT: NA;Polyphen-2: NA	Nonsense_Mutation	SNP		76	NA	VALIDATED	Genentech	5	112173917	112173917	C	T	5:g.112173917C>T
Colorectal Adenocarcinoma (Genentech, Nature 2012)	587220	Colorectal Adenocarcinoma	R1450*	OncoKB: Likely Oncogenic, level NA;CIViC: NA;MyCancerGenome: not present;CancerHotspot: no;3DHotspot: no	MutationAssessor: NA;SIFT: NA;Polyphen-2: NA	Nonsense_Mutation	SNP		220	NA	VALIDATED	Genentech	5	112175639	112175639	C	T	5:g.112175639C>T
Colorectal Adenocarcinoma (Genentech, Nature 2012)	587378	Colorectal Adenocarcinoma	R1450*	OncoKB: Likely Oncogenic, level NA;CIViC: NA;MyCancerGenome: not present;CancerHotspot: no;3DHotspot: no	MutationAssessor: NA;SIFT: NA;Polyphen-2: NA	Nonsense_Mutation	SNP		220	NA	VALIDATED	Genentech	5	112175639	112175639	C	T	5:g.112175639C>T
Colorectal Adenocarcinoma (Genentech, Nature 2012)	587222	Colorectal Adenocarcinoma	R1114*	OncoKB: Likely Oncogenic, level NA;CIViC: NA;MyCancerGenome: not present;CancerHotspot: no;3DHotspot: no	MutationAssessor: NA;SIFT: NA;Polyphen-2: NA	Nonsense_Mutation	SNP		51	NA	VALIDATED	Genentech	5	112174631	112174631	C	T	5:g.112174631C>T
Colorectal Adenocarcinoma (Genentech, Nature 2012)	587222	Colorectal Adenocarcinoma	Q1529*	OncoKB: Likely Oncogenic, level NA;CIViC: NA;MyCancerGenome: not present;CancerHotspot: no;3DHotspot: no	MutationAssessor: NA;SIFT: NA;Polyphen-2: NA	Nonsense_Mutation	SNP		1	NA	VALIDATED	Genentech	5	112175876	112175876	C	T	5:g.112175876C>T
Colorectal Adenocarcinoma (Genentech, Nature 2012)	587230	Colorectal Adenocarcinoma	Q1378*	OncoKB: Likely Oncogenic, level NA;CIViC: NA;MyCancerGenome: not present;CancerHotspot: no;3DHotspot: no	MutationAssessor: NA;SIFT: NA;Polyphen-2: NA	Nonsense_Mutation	SNP		73	NA	VALIDATED	Genentech	5	112175423	112175423	C	T	5:g.112175423C>T
Colorectal Adenocarcinoma (Genentech, Nature 2012)	587388	Colorectal Adenocarcinoma	Q1378*	OncoKB: Likely Oncogenic, level NA;CIViC: NA;MyCancerGenome: not present;CancerHotspot: no;3DHotspot: no	MutationAssessor: NA;SIFT: NA;Polyphen-2: NA	Nonsense_Mutation	SNP		73	NA	VALIDATED	Genentech	5	112175423	112175423	C	T	5:g.112175423C>T
Colorectal Adenocarcinoma (Genentech, Nature 2012)	587238	Colorectal Adenocarcinoma	R232*	OncoKB: Likely Oncogenic, level NA;CIViC: NA;MyCancerGenome: not present;CancerHotspot: no;3DHotspot: no	MutationAssessor: NA;SIFT: NA;Polyphen-2: NA	Nonsense_Mutation	SNP		34	NA	NA	Genentech	5	112128191	112128191	C	T	5:g.112128191C>T
Colorectal Adenocarcinoma (Genentech, Nature 2012)	587340	Colorectal Adenocarcinoma	R232*	OncoKB: Likely Oncogenic, level NA;CIViC: NA;MyCancerGenome: not present;CancerHotspot: no;3DHotspot: no	MutationAssessor: NA;SIFT: NA;Polyphen-2: NA	Nonsense_Mutation	SNP		34	NA	NA	Genentech	5	112128191	112128191	C	T	5:g.112128191C>T
Colorectal Adenocarcinoma (Genentech, Nature 2012)	587278	Colorectal Adenocarcinoma	R564*	OncoKB: Likely Oncogenic, level NA;CIViC: NA;MyCancerGenome: not present;CancerHotspot: no;3DHotspot: no	MutationAssessor: NA;SIFT: NA;Polyphen-2: NA	Nonsense_Mutation	SNP		26	NA	VALIDATED	Genentech	5	112164616	112164616	C	T	5:g.112164616C>T
Colorectal Adenocarcinoma (Genentech, Nature 2012)	587388	Colorectal Adenocarcinoma	R564*	OncoKB: Likely Oncogenic, level NA;CIViC: NA;MyCancerGenome: not present;CancerHotspot: no;3DHotspot: no	MutationAssessor: NA;SIFT: NA;Polyphen-2: NA	Nonsense_Mutation	SNP		26	NA	VALIDATED	Genentech	5	112164616	112164616	C	T	5:g.112164616C>T
Colorectal Adenocarcinoma (Genentech, Nature 2012)	587294	Colorectal Adenocarcinoma	E1521*	OncoKB: Likely Oncogenic, level NA;CIViC: NA;MyCancerGenome: not present;CancerHotspot: no;3DHotspot: no	MutationAssessor: NA;SIFT: NA;Polyphen-2: NA	Nonsense_Mutation	SNP		2	NA	VALIDATED	Genentech	5	112175852	112175852	G	T	5:g.112175852G>T
Colorectal Adenocarcinoma (Genentech, Nature 2012)	587306	Colorectal Adenocarcinoma	E1408*	OncoKB: Likely Oncogenic, level NA;CIViC: NA;MyCancerGenome: not present;CancerHotspot: no;3DHotspot: no	MutationAssessor: NA;SIFT: NA;Polyphen-2: NA	Nonsense_Mutation	SNP		21	NA	NA	Genentech	5	112175513	112175513	G	T	5:g.112175513G>T
Colorectal Adenocarcinoma (Genentech, Nature 2012)	587322	Colorectal Adenocarcinoma	R1386*	OncoKB: Likely Oncogenic, level NA;CIViC: NA;MyCancerGenome: not present;CancerHotspot: no;3DHotspot: no	MutationAssessor: NA;SIFT: NA;Polyphen-2: NA	Nonsense_Mutation	SNP		5	NA	VALIDATED	Genentech	5	112175447	112175447	A	T	5:g.112175447A>T
Colorectal Adenocarcinoma (Genentech, Nature 2012)	587328	Colorectal Adenocarcinoma	E1306*	OncoKB: Likely Oncogenic, level NA;CIViC: NA;MyCancerGenome: not present;CancerHotspot: no;3DHotspot: no	MutationAssessor: NA;SIFT: NA;Polyphen-2: NA	Nonsense_Mutation	SNP		37	NA	NA	Genentech	5	112175207	112175207	G	T	5:g.112175207G>T
Colorectal Adenocarcinoma (Genentech, Nature 2012)	587330	Colorectal Adenocarcinoma	G1312*	OncoKB: Likely Oncogenic, level NA;CIViC: NA;MyCancerGenome: not present;CancerHotspot: no;3DHotspot: no	MutationAssessor: NA;SIFT: NA;Polyphen-2: NA	Nonsense_Mutation	SNP		33	NA	VALIDATED	Genentech	5	112175225	112175225	G	T	5:g.112175225G>T
Colorectal Adenocarcinoma (Genentech, Nature 2012)	587350	Colorectal Adenocarcinoma	R283*	OncoKB: Likely Oncogenic, level NA;CIViC: NA;MyCancerGenome: not present;CancerHotspot: no;3DHotspot: no	MutationAssessor: NA;SIFT: NA;Polyphen-2: NA	Nonsense_Mutation	SNP		22	NA	VALIDATED	Genentech	5	112151204	112151204	C	T	5:g.112151204C>T
Colorectal Adenocarcinoma (Genentech, Nature 2012)	587360	Colorectal Adenocarcinoma	K212Nfs*7	OncoKB: Likely Oncogenic, level NA;CIViC: NA;MyCancerGenome: not present;CancerHotspot: no;3DHotspot: no	MutationAssessor: NA;SIFT: NA;Polyphen-2: NA	Frame_Shift_Del	DEL		1	NA	VALIDATED	Genentech	5	112116587	112116587	A	-	5:g.112116587del
Colorectal Adenocarcinoma (Genentech, Nature 2012)	587364	Colorectal Adenocarcinoma	Q1367*	OncoKB: Likely Oncogenic, level NA;CIViC: NA;MyCancerGenome: not present;CancerHotspot: no;3DHotspot: no	MutationAssessor: NA;SIFT: NA;Polyphen-2: NA	Nonsense_Mutation	SNP		44	NA	VALIDATED	Genentech	5	112175390	112175390	C	T	5:g.112175390C>T
Colorectal Adenocarcinoma (Genentech, Nature 2012)	587364	Colorectal Adenocarcinoma	E1379*	OncoKB: Likely Oncogenic, level NA;CIViC: NA;MyCancerGenome: not present;CancerHotspot: no;3DHotspot: no	MutationAssessor: NA;SIFT: NA;Polyphen-2: NA	Nonsense_Mutation	SNP		26	NA	VALIDATED	Genentech	5	112175426	112175426	G	T	5:g.112175426G>T
Colorectal Adenocarcinoma (Genentech, Nature 2012)	587376	Colorectal Adenocarcinoma	R1920*	OncoKB: Likely Oncogenic, level NA;CIViC: NA;MyCancerGenome: not present;CancerHotspot: no;3DHotspot: no	MutationAssessor: NA;SIFT: NA;Polyphen-2: NA	Nonsense_Mutation	SNP		3	NA	VALIDATED	Genentech	5	112177049	112177049	C	T	5:g.112177049C>T
Colorectal Adenocarcinoma (Genentech, Nature 2012)	587380	Colorectal Adenocarcinoma	R302*	OncoKB: Likely Oncogenic, level NA;CIViC: NA;MyCancerGenome: not present;CancerHotspot: no;3DHotspot: no	MutationAssessor: NA;SIFT: NA;Polyphen-2: NA	Nonsense_Mutation	SNP		26	NA	VALIDATED	Genentech	5	112151261	112151261	C	T	5:g.112151261C>T
Colorectal Adenocarcinoma (Genentech, Nature 2012)	587384	Colorectal Adenocarcinoma	Q1338*	OncoKB: Likely Oncogenic, level NA;CIViC: NA;MyCancerGenome: not present;CancerHotspot: no;3DHotspot: no	MutationAssessor: NA;SIFT: NA;Polyphen-2: NA	Nonsense_Mutation	SNP		41	NA	VALIDATED	Genentech	5	112175303	112175303	C	T	5:g.112175303C>T
Colorectal Adenocarcinoma (Genentech, Nature 2012)	587398	Colorectal Adenocarcinoma	R499*	OncoKB: Likely Oncogenic, level NA;CIViC: NA;MyCancerGenome: not present;CancerHotspot: no;3DHotspot: no	MutationAssessor: NA;SIFT: NA;Polyphen-2: NA	Nonsense_Mutation	SNP		18	NA	VALIDATED	Genentech	5	112162891	112162891	C	T	5:g.112162891C>T
Colorectal Adenocarcinoma (Genentech, Nature 2012)	587376	Colorectal Adenocarcinoma	S1201*	OncoKB: Likely Oncogenic, level NA;CIViC: NA;MyCancerGenome: not present;CancerHotspot: no;3DHotspot: no	MutationAssessor: NA;SIFT: NA;Polyphen-2: NA	Nonsense_Mutation	SNP		1	NA	VALIDATED	Genentech	5	112174893	112174893	C	A	5:g.112174893C>A
Colorectal Adenocarcinoma (Genentech, Nature 2012)	587238	Colorectal Adenocarcinoma	Q238*	OncoKB: Likely Oncogenic, level NA;CIViC: NA;MyCancerGenome: not present;CancerHotspot: no;3DHotspot: no	MutationAssessor: NA;SIFT: NA;Polyphen-2: NA	Nonsense_Mutation	SNP		1	NA	NA	Genentech	5	112128209	112128209	C	T	5:g.112128209C>T
Colorectal Adenocarcinoma (Genentech, Nature 2012)	587248	Colorectal Adenocarcinoma	L831Ffs*11	OncoKB: Likely Oncogenic, level NA;CIViC: NA;MyCancerGenome: not present;CancerHotspot: no;3DHotspot: no	MutationAssessor: NA;SIFT: NA;Polyphen-2: NA	Frame_Shift_Del	DEL		1	NA	VALIDATED	Genentech	5	112173784	112173784	A	-	5:g.112173784del
Colorectal Adenocarcinoma (Genentech, Nature 2012)	587260	Colorectal Adenocarcinoma	L1488Yfs*19	OncoKB: Likely Oncogenic, level NA;CIViC: NA;MyCancerGenome: not present;CancerHotspot: no;3DHotspot: no	MutationAssessor: NA;SIFT: NA;Polyphen-2: NA	Frame_Shift_Del	DEL		65	NA	NA	NA	5	112175753	112175753	T	-	5:g.112175753del
Colorectal Adenocarcinoma (Genentech, Nature 2012)	587284	Colorectal Adenocarcinoma	N1124Mfs*2	OncoKB: Likely Oncogenic, level NA;CIViC: NA;MyCancerGenome: not present;CancerHotspot: no;3DHotspot: no	MutationAssessor: NA;SIFT: NA;Polyphen-2: NA	Frame_Shift_Del	DEL			NA	VALIDATED	Genentech	5	112174659	112174659	A	-	5:g.112174659del
Colorectal Adenocarcinoma (Genentech, Nature 2012)	587322	Colorectal Adenocarcinoma	Q215*	OncoKB: Likely Oncogenic, level NA;CIViC: NA;MyCancerGenome: not present;CancerHotspot: no;3DHotspot: no	MutationAssessor: NA;SIFT: NA;Polyphen-2: NA	Nonsense_Mutation	SNP		1	NA	VALIDATED	Genentech	5	112116598	112116598	C	T	5:g.112116598C>T
Colorectal Adenocarcinoma (Genentech, Nature 2012)	587330	Colorectal Adenocarcinoma	L548*	OncoKB: Likely Oncogenic, level NA;CIViC: NA;MyCancerGenome: not present;CancerHotspot: no;3DHotspot: no	MutationAssessor: NA;SIFT: NA;Polyphen-2: NA	Frame_Shift_Del	DEL		3	NA	NA	NA	5	112164567	112164567	T	-	5:g.112164567del
Colorectal Adenocarcinoma (Genentech, Nature 2012)	587356	Colorectal Adenocarcinoma	S900Lfs*16	OncoKB: Likely Oncogenic, level NA;CIViC: NA;MyCancerGenome: not present;CancerHotspot: no;3DHotspot: no	MutationAssessor: NA;SIFT: NA;Polyphen-2: NA	Frame_Shift_Del	DEL		1	NA	NA	NA	5	112173988	112173988	C	-	5:g.112173988del
Colorectal Adenocarcinoma (Genentech, Nature 2012)	587376	Colorectal Adenocarcinoma	S117*	OncoKB: Likely Oncogenic, level NA;CIViC: NA;MyCancerGenome: not present;CancerHotspot: no;3DHotspot: no	MutationAssessor: NA;SIFT: NA;Polyphen-2: NA	Nonsense_Mutation	SNP		2	NA	VALIDATED	Genentech	5	112103015	112103015	C	A	5:g.112103015C>A
Colorectal Adenocarcinoma (Genentech, Nature 2012)	587386	Colorectal Adenocarcinoma	P1420Qfs*2	OncoKB: Likely Oncogenic, level NA;CIViC: NA;MyCancerGenome: not present;CancerHotspot: no;3DHotspot: no	MutationAssessor: NA;SIFT: NA;Polyphen-2: NA	Frame_Shift_Del	DEL		3	NA	NA	NA	5	112175549	112175550	CC	-	5:g.112175549_112175550del
Colorectal Adenocarcinoma (TCGA, PanCancer Atlas)	TCGA-AG-3591-01	Rectal Adenocarcinoma	T1556Nfs*3	OncoKB: Likely Oncogenic, level NA;CIViC: NA;MyCancerGenome: not present;CancerHotspot: no;3DHotspot: no	MutationAssessor: NA;SIFT: NA;Polyphen-2: NA	Frame_Shift_Ins	INS		244	.	.	.	5	112175951	112175952	-	A	5:g.112175951_112175952insA		0.41		18	26		36
Colorectal Adenocarcinoma (TCGA, PanCancer Atlas)	TCGA-DC-6681-01	Rectal Adenocarcinoma	T1556Nfs*3	OncoKB: Likely Oncogenic, level NA;CIViC: NA;MyCancerGenome: not present;CancerHotspot: no;3DHotspot: no	MutationAssessor: NA;SIFT: NA;Polyphen-2: NA	Frame_Shift_Ins	INS		244	.	.	.	5	112175951	112175952	-	A	5:g.112175951_112175952insA		0.28		39	101		128
Colorectal Adenocarcinoma (TCGA, PanCancer Atlas)	TCGA-F5-6464-01	Rectal Adenocarcinoma	T1556Nfs*3	OncoKB: Likely Oncogenic, level NA;CIViC: NA;MyCancerGenome: not present;CancerHotspot: no;3DHotspot: no	MutationAssessor: NA;SIFT: NA;Polyphen-2: NA	Frame_Shift_Ins	INS		244	.	.	.	5	112175951	112175952	-	A	5:g.112175951_112175952insA		0.28		13	33		124
Colorectal Adenocarcinoma (TCGA, PanCancer Atlas)	TCGA-AY-6386-01	Colon Adenocarcinoma	T1556Nfs*3	OncoKB: Likely Oncogenic, level NA;CIViC: NA;MyCancerGenome: not present;CancerHotspot: no;3DHotspot: no	MutationAssessor: NA;SIFT: NA;Polyphen-2: NA	Frame_Shift_Ins	INS		244	.	.	.	5	112175951	112175952	-	A	5:g.112175951_112175952insA		0.21		24	89		36
Colorectal Adenocarcinoma (TCGA, PanCancer Atlas)	TCGA-AZ-4315-01	Colon Adenocarcinoma	T1556Nfs*3	OncoKB: Likely Oncogenic, level NA;CIViC: NA;MyCancerGenome: not present;CancerHotspot: no;3DHotspot: no	MutationAssessor: NA;SIFT: NA;Polyphen-2: NA	Frame_Shift_Ins	INS		244	.	.	.	5	112175951	112175952	-	A	5:g.112175951_112175952insA		0.21		30	114		124
Colorectal Adenocarcinoma (TCGA, PanCancer Atlas)	TCGA-CA-6718-01	Colon Adenocarcinoma	T1556Nfs*3	OncoKB: Likely Oncogenic, level NA;CIViC: NA;MyCancerGenome: not present;CancerHotspot: no;3DHotspot: no	MutationAssessor: NA;SIFT: NA;Polyphen-2: NA	Frame_Shift_Ins	INS		244	.	.	.	5	112175951	112175952	-	A	5:g.112175951_112175952insA		0.21		15	55		88
Colorectal Adenocarcinoma (TCGA, PanCancer Atlas)	TCGA-CK-4952-01	Mucinous Adenocarcinoma of the Colon and Rectum	T1556Nfs*3	OncoKB: Likely Oncogenic, level NA;CIViC: NA;MyCancerGenome: not present;CancerHotspot: no;3DHotspot: no	MutationAssessor: NA;SIFT: NA;Polyphen-2: NA	Frame_Shift_Ins	INS		244	.	.	.	5	112175951	112175952	-	A	5:g.112175951_112175952insA		0.25		12	36		36
Colorectal Adenocarcinoma (TCGA, PanCancer Atlas)	TCGA-CK-6747-01	Colon Adenocarcinoma	T1556Nfs*3	OncoKB: Likely Oncogenic, level NA;CIViC: NA;MyCancerGenome: not present;CancerHotspot: no;3DHotspot: no	MutationAssessor: NA;SIFT: NA;Polyphen-2: NA	Frame_Shift_Ins	INS		244	.	.	.	5	112175951	112175952	-	A	5:g.112175951_112175952insA		0.44		87	110		115
Colorectal Adenocarcinoma (TCGA, PanCancer Atlas)	TCGA-DM-A1D8-01	Colon Adenocarcinoma	T1556Nfs*3	OncoKB: Likely Oncogenic, level NA;CIViC: NA;MyCancerGenome: not present;CancerHotspot: no;3DHotspot: no	MutationAssessor: NA;SIFT: NA;Polyphen-2: NA	Frame_Shift_Ins	INS		244	.	.	.	5	112175951	112175952	-	A	5:g.112175951_112175952insA		0.37		106	177		99
Colorectal Adenocarcinoma (TCGA, PanCancer Atlas)	TCGA-DM-A28K-01	Mucinous Adenocarcinoma of the Colon and Rectum	T1556Nfs*3	OncoKB: Likely Oncogenic, level NA;CIViC: NA;MyCancerGenome: not present;CancerHotspot: no;3DHotspot: no	MutationAssessor: NA;SIFT: NA;Polyphen-2: NA	Frame_Shift_Ins	INS		244	.	.	.	5	112175951	112175952	-	A	5:g.112175951_112175952insA		0.41		39	55		96
Colorectal Adenocarcinoma (TCGA, PanCancer Atlas)	TCGA-NH-A50U-01	Mucinous Adenocarcinoma of the Colon and Rectum	T1556Nfs*3	OncoKB: Likely Oncogenic, level NA;CIViC: NA;MyCancerGenome: not present;CancerHotspot: no;3DHotspot: no	MutationAssessor: NA;SIFT: NA;Polyphen-2: NA	Frame_Shift_Ins	INS		244	.	.	.	5	112175951	112175952	-	A	5:g.112175951_112175952insA		0.43		37	49		115
Colorectal Adenocarcinoma (TCGA, PanCancer Atlas)	TCGA-AA-3655-01	Colon Adenocarcinoma	Q1444*	OncoKB: Likely Oncogenic, level NA;CIViC: NA;MyCancerGenome: not present;CancerHotspot: no;3DHotspot: no	MutationAssessor: NA;SIFT: NA;Polyphen-2: NA	Nonsense_Mutation	SNP		3	.	.	.	5	112175621	112175621	C	T	5:g.112175621C>T		0.64		29	16		131
Colorectal Adenocarcinoma (TCGA, PanCancer Atlas)	TCGA-5M-AAT5-01	Colon Adenocarcinoma	Q1444*	OncoKB: Likely Oncogenic, level NA;CIViC: NA;MyCancerGenome: not present;CancerHotspot: no;3DHotspot: no	MutationAssessor: NA;SIFT: NA;Polyphen-2: NA	Nonsense_Mutation	SNP		3	.	.	.	5	112175621	112175621	C	T	5:g.112175621C>T		0.41		88	126		164
Colorectal Adenocarcinoma (TCGA, PanCancer Atlas)	TCGA-AF-2690-01	Rectal Adenocarcinoma	R213*	OncoKB: Likely Oncogenic, level NA;CIViC: NA;MyCancerGenome: not present;CancerHotspot: no;3DHotspot: no	MutationAssessor: NA;SIFT: NA;Polyphen-2: NA	Nonsense_Mutation	SNP		56	.	.	.	5	112116592	112116592	C	T	5:g.112116592C>T		0.33		4	8		59
Colorectal Adenocarcinoma (TCGA, PanCancer Atlas)	TCGA-CI-6622-01	Rectal Adenocarcinoma	R213*	OncoKB: Likely Oncogenic, level NA;CIViC: NA;MyCancerGenome: not present;CancerHotspot: no;3DHotspot: no	MutationAssessor: NA;SIFT: NA;Polyphen-2: NA	Nonsense_Mutation	SNP		56	.	.	.	5	112116592	112116592	C	T	5:g.112116592C>T		0.31		30	66		144
Colorectal Adenocarcinoma (TCGA, PanCancer Atlas)	TCGA-DY-A1DG-01	Rectal Adenocarcinoma	R213*	OncoKB: Likely Oncogenic, level NA;CIViC: NA;MyCancerGenome: not present;CancerHotspot: no;3DHotspot: no	MutationAssessor: NA;SIFT: NA;Polyphen-2: NA	Nonsense_Mutation	SNP		56	.	.	.	5	112116592	112116592	C	T	5:g.112116592C>T		0.88		78	11		145
Colorectal Adenocarcinoma (TCGA, PanCancer Atlas)	TCGA-EI-6883-01	Rectal Adenocarcinoma	R213*	OncoKB: Likely Oncogenic, level NA;CIViC: NA;MyCancerGenome: not present;CancerHotspot: no;3DHotspot: no	MutationAssessor: NA;SIFT: NA;Polyphen-2: NA	Nonsense_Mutation	SNP		56	.	.	.	5	112116592	112116592	C	T	5:g.112116592C>T		0.49		85	87		147
Colorectal Adenocarcinoma (TCGA, PanCancer Atlas)	TCGA-EI-7002-01	Rectal Adenocarcinoma	R213*	OncoKB: Likely Oncogenic, level NA;CIViC: NA;MyCancerGenome: not present;CancerHotspot: no;3DHotspot: no	MutationAssessor: NA;SIFT: NA;Polyphen-2: NA	Nonsense_Mutation	SNP		56	.	.	.	5	112116592	112116592	C	T	5:g.112116592C>T		0.64	0.0091	72	41	1	109
Colorectal Adenocarcinoma (TCGA, PanCancer Atlas)	TCGA-A6-3807-01	Colon Adenocarcinoma	R213*	OncoKB: Likely Oncogenic, level NA;CIViC: NA;MyCancerGenome: not present;CancerHotspot: no;3DHotspot: no	MutationAssessor: NA;SIFT: NA;Polyphen-2: NA	Nonsense_Mutation	SNP		56	.	.	.	5	112116592	112116592	C	T	5:g.112116592C>T		0.53	0.02	112	99	1	43
Colorectal Adenocarcinoma (TCGA, PanCancer Atlas)	TCGA-A6-5660-01	Colon Adenocarcinoma	R213*	OncoKB: Likely Oncogenic, level NA;CIViC: NA;MyCancerGenome: not present;CancerHotspot: no;3DHotspot: no	MutationAssessor: NA;SIFT: NA;Polyphen-2: NA	Nonsense_Mutation	SNP		56	.	.	.	5	112116592	112116592	C	T	5:g.112116592C>T		0.78		135	39		60
Colorectal Adenocarcinoma (TCGA, PanCancer Atlas)	TCGA-A6-5664-01	Colon Adenocarcinoma	R213*	OncoKB: Likely Oncogenic, level NA;CIViC: NA;MyCancerGenome: not present;CancerHotspot: no;3DHotspot: no	MutationAssessor: NA;SIFT: NA;Polyphen-2: NA	Nonsense_Mutation	SNP		56	.	.	.	5	112116592	112116592	C	T	5:g.112116592C>T		0.15		14	77		105
Colorectal Adenocarcinoma (TCGA, PanCancer Atlas)	TCGA-A6-5666-01	Colon Adenocarcinoma	R213*	OncoKB: Likely Oncogenic, level NA;CIViC: NA;MyCancerGenome: not present;CancerHotspot: no;3DHotspot: no	MutationAssessor: NA;SIFT: NA;Polyphen-2: NA	Nonsense_Mutation	SNP		56	.	.	.	5	112116592	112116592	C	T	5:g.112116592C>T		0.37		81	139		271
Colorectal Adenocarcinoma (TCGA, PanCancer Atlas)	TCGA-AA-3695-01	Colon Adenocarcinoma	R213*	OncoKB: Likely Oncogenic, level NA;CIViC: NA;MyCancerGenome: not present;CancerHotspot: no;3DHotspot: no	MutationAssessor: NA;SIFT: NA;Polyphen-2: NA	Nonsense_Mutation	SNP		56	.	.	.	5	112116592	112116592	C	T	5:g.112116592C>T		0.79		23	6		32
Colorectal Adenocarcinoma (TCGA, PanCancer Atlas)	TCGA-AA-3952-01	Colon Adenocarcinoma	R213*	OncoKB: Likely Oncogenic, level NA;CIViC: NA;MyCancerGenome: not present;CancerHotspot: no;3DHotspot: no	MutationAssessor: NA;SIFT: NA;Polyphen-2: NA	Nonsense_Mutation	SNP		56	.	.	.	5	112116592	112116592	C	T	5:g.112116592C>T		0.32		21	45		101
Colorectal Adenocarcinoma (TCGA, PanCancer Atlas)	TCGA-AA-A01C-01	Colon Adenocarcinoma	R213*	OncoKB: Likely Oncogenic, level NA;CIViC: NA;MyCancerGenome: not present;CancerHotspot: no;3DHotspot: no	MutationAssessor: NA;SIFT: NA;Polyphen-2: NA	Nonsense_Mutation	SNP		56	.	.	.	5	112116592	112116592	C	T	5:g.112116592C>T		0.6		21	14		55
Colorectal Adenocarcinoma (TCGA, PanCancer Atlas)	TCGA-AU-3779-01	Colon Adenocarcinoma	R213*	OncoKB: Likely Oncogenic, level NA;CIViC: NA;MyCancerGenome: not present;CancerHotspot: no;3DHotspot: no	MutationAssessor: NA;SIFT: NA;Polyphen-2: NA	Nonsense_Mutation	SNP		56	.	.	.	5	112116592	112116592	C	T	5:g.112116592C>T		0.55		41	34		81
Colorectal Adenocarcinoma (TCGA, PanCancer Atlas)	TCGA-CM-6163-01	Colon Adenocarcinoma	R213*	OncoKB: Likely Oncogenic, level NA;CIViC: NA;MyCancerGenome: not present;CancerHotspot: no;3DHotspot: no	MutationAssessor: NA;SIFT: NA;Polyphen-2: NA	Nonsense_Mutation	SNP		56	.	.	.	5	112116592	112116592	C	T	5:g.112116592C>T		0.47		82	91		37
Colorectal Adenocarcinoma (TCGA, PanCancer Atlas)	TCGA-D5-6532-01	Colon Adenocarcinoma	R213*	OncoKB: Likely Oncogenic, level NA;CIViC: NA;MyCancerGenome: not present;CancerHotspot: no;3DHotspot: no	MutationAssessor: NA;SIFT: NA;Polyphen-2: NA	Nonsense_Mutation	SNP		56	.	.	.	5	112116592	112116592	C	T	5:g.112116592C>T		0.41		36	52		60
Colorectal Adenocarcinoma (TCGA, PanCancer Atlas)	TCGA-DM-A0X9-01	Colon Adenocarcinoma	R213*	OncoKB: Likely Oncogenic, level NA;CIViC: NA;MyCancerGenome: not present;CancerHotspot: no;3DHotspot: no	MutationAssessor: NA;SIFT: NA;Polyphen-2: NA	Nonsense_Mutation	SNP		56	.	.	.	5	112116592	112116592	C	T	5:g.112116592C>T		0.33		49	98		169
Colorectal Adenocarcinoma (TCGA, PanCancer Atlas)	TCGA-G4-6627-01	Colon Adenocarcinoma	R213*	OncoKB: Likely Oncogenic, level NA;CIViC: NA;MyCancerGenome: not present;CancerHotspot: no;3DHotspot: no	MutationAssessor: NA;SIFT: NA;Polyphen-2: NA	Nonsense_Mutation	SNP		56	.	.	.	5	112116592	112116592	C	T	5:g.112116592C>T		0.11		11	91		88
Colorectal Adenocarcinoma (TCGA, PanCancer Atlas)	TCGA-NH-A6GB-01	Colon Adenocarcinoma	R213*	OncoKB: Likely Oncogenic, level NA;CIViC: NA;MyCancerGenome: not present;CancerHotspot: no;3DHotspot: no	MutationAssessor: NA;SIFT: NA;Polyphen-2: NA	Nonsense_Mutation	SNP		56	.	.	.	5	112116592	112116592	C	T	5:g.112116592C>T		0.27		39	106		123
Colorectal Adenocarcinoma (TCGA, PanCancer Atlas)	TCGA-AG-3896-01	Rectal Adenocarcinoma	R876*	OncoKB: Likely Oncogenic, level NA;CIViC: NA;MyCancerGenome: not present;CancerHotspot: no;3DHotspot: no	MutationAssessor: NA;SIFT: NA;Polyphen-2: NA	Nonsense_Mutation	SNP		76	.	.	.	5	112173917	112173917	C	T	5:g.112173917C>T		0.62		102	63		155
Colorectal Adenocarcinoma (TCGA, PanCancer Atlas)	TCGA-AG-4001-01	Rectal Adenocarcinoma	R876*	OncoKB: Likely Oncogenic, level NA;CIViC: NA;MyCancerGenome: not present;CancerHotspot: no;3DHotspot: no	MutationAssessor: NA;SIFT: NA;Polyphen-2: NA	Nonsense_Mutation	SNP		76	.	.	.	5	112173917	112173917	C	T	5:g.112173917C>T		0.35		75	142		496
Colorectal Adenocarcinoma (TCGA, PanCancer Atlas)	TCGA-AG-A01W-01	Rectal Adenocarcinoma	R876*	OncoKB: Likely Oncogenic, level NA;CIViC: NA;MyCancerGenome: not present;CancerHotspot: no;3DHotspot: no	MutationAssessor: NA;SIFT: NA;Polyphen-2: NA	Nonsense_Mutation	SNP		76	.	.	.	5	112173917	112173917	C	T	5:g.112173917C>T		0.24		38	123		173
Colorectal Adenocarcinoma (TCGA, PanCancer Atlas)	TCGA-CI-6620-01	Rectal Adenocarcinoma	R876*	OncoKB: Likely Oncogenic, level NA;CIViC: NA;MyCancerGenome: not present;CancerHotspot: no;3DHotspot: no	MutationAssessor: NA;SIFT: NA;Polyphen-2: NA	Nonsense_Mutation	SNP		76	.	.	.	5	112173917	112173917	C	T	5:g.112173917C>T		0.45		25	31		71
Colorectal Adenocarcinoma (TCGA, PanCancer Atlas)	TCGA-CI-6623-01	Rectal Adenocarcinoma	R876*	OncoKB: Likely Oncogenic, level NA;CIViC: NA;MyCancerGenome: not present;CancerHotspot: no;3DHotspot: no	MutationAssessor: NA;SIFT: NA;Polyphen-2: NA	Nonsense_Mutation	SNP		76	.	.	.	5	112173917	112173917	C	T	5:g.112173917C>T		0.28		11	29		49
Colorectal Adenocarcinoma (TCGA, PanCancer Atlas)	TCGA-CL-5917-01	Rectal Adenocarcinoma	R876*	OncoKB: Likely Oncogenic, level NA;CIViC: NA;MyCancerGenome: not present;CancerHotspot: no;3DHotspot: no	MutationAssessor: NA;SIFT: NA;Polyphen-2: NA	Nonsense_Mutation	SNP		76	.	.	.	5	112173917	112173917	C	T	5:g.112173917C>T		0.47		35	40		31
Colorectal Adenocarcinoma (TCGA, PanCancer Atlas)	TCGA-DC-6157-01	Rectal Adenocarcinoma	R876*	OncoKB: Likely Oncogenic, level NA;CIViC: NA;MyCancerGenome: not present;CancerHotspot: no;3DHotspot: no	MutationAssessor: NA;SIFT: NA;Polyphen-2: NA	Nonsense_Mutation	SNP		76	.	.	.	5	112173917	112173917	C	T	5:g.112173917C>T		0.45		47	57		57
Colorectal Adenocarcinoma (TCGA, PanCancer Atlas)	TCGA-EI-6881-01	Rectal Adenocarcinoma	R876*	OncoKB: Likely Oncogenic, level NA;CIViC: NA;MyCancerGenome: not present;CancerHotspot: no;3DHotspot: no	MutationAssessor: NA;SIFT: NA;Polyphen-2: NA	Nonsense_Mutation	SNP		76	.	.	.	5	112173917	112173917	C	T	5:g.112173917C>T		0.21		9	34		33
Colorectal Adenocarcinoma (TCGA, PanCancer Atlas)	TCGA-EI-6882-01	Rectal Adenocarcinoma	R876*	OncoKB: Likely Oncogenic, level NA;CIViC: NA;MyCancerGenome: not present;CancerHotspot: no;3DHotspot: no	MutationAssessor: NA;SIFT: NA;Polyphen-2: NA	Nonsense_Mutation	SNP		76	.	.	.	5	112173917	112173917	C	T	5:g.112173917C>T		0.39		24	37		61
Colorectal Adenocarcinoma (TCGA, PanCancer Atlas)	TCGA-F5-6571-01	Rectal Adenocarcinoma	R876*	OncoKB: Likely Oncogenic, level NA;CIViC: NA;MyCancerGenome: not present;CancerHotspot: no;3DHotspot: no	MutationAssessor: NA;SIFT: NA;Polyphen-2: NA	Nonsense_Mutation	SNP		76	.	.	.	5	112173917	112173917	C	T	5:g.112173917C>T		0.17		7	34		61
Colorectal Adenocarcinoma (TCGA, PanCancer Atlas)	TCGA-3L-AA1B-01	Colon Adenocarcinoma	R876*	OncoKB: Likely Oncogenic, level NA;CIViC: NA;MyCancerGenome: not present;CancerHotspot: no;3DHotspot: no	MutationAssessor: NA;SIFT: NA;Polyphen-2: NA	Nonsense_Mutation	SNP		76	.	.	.	5	112173917	112173917	C	T	5:g.112173917C>T		0.43		38	50		61
Colorectal Adenocarcinoma (TCGA, PanCancer Atlas)	TCGA-5M-AAT6-01	Colon Adenocarcinoma	R876*	OncoKB: Likely Oncogenic, level NA;CIViC: NA;MyCancerGenome: not present;CancerHotspot: no;3DHotspot: no	MutationAssessor: NA;SIFT: NA;Polyphen-2: NA	Nonsense_Mutation	SNP		76	.	.	.	5	112173917	112173917	C	T	5:g.112173917C>T		0.15		15	87		99
Colorectal Adenocarcinoma (TCGA, PanCancer Atlas)	TCGA-AA-3856-01	Colon Adenocarcinoma	R876*	OncoKB: Likely Oncogenic, level NA;CIViC: NA;MyCancerGenome: not present;CancerHotspot: no;3DHotspot: no	MutationAssessor: NA;SIFT: NA;Polyphen-2: NA	Nonsense_Mutation	SNP		76	.	.	.	5	112173917	112173917	C	T	5:g.112173917C>T		0.71		72	30		147
Colorectal Adenocarcinoma (TCGA, PanCancer Atlas)	TCGA-AA-A01R-01	Mucinous Adenocarcinoma of the Colon and Rectum	R876*	OncoKB: Likely Oncogenic, level NA;CIViC: NA;MyCancerGenome: not present;CancerHotspot: no;3DHotspot: no	MutationAssessor: NA;SIFT: NA;Polyphen-2: NA	Nonsense_Mutation	SNP		76	.	.	.	5	112173917	112173917	C	T	5:g.112173917C>T		0.28		18	47		65
Colorectal Adenocarcinoma (TCGA, PanCancer Atlas)	TCGA-AA-A02W-01	Colon Adenocarcinoma	R876*	OncoKB: Likely Oncogenic, level NA;CIViC: NA;MyCancerGenome: not present;CancerHotspot: no;3DHotspot: no	MutationAssessor: NA;SIFT: NA;Polyphen-2: NA	Nonsense_Mutation	SNP		76	.	.	.	5	112173917	112173917	C	T	5:g.112173917C>T		0.35		37	69		145
Colorectal Adenocarcinoma (TCGA, PanCancer Atlas)	TCGA-AZ-4616-01	Colon Adenocarcinoma	R876*	OncoKB: Likely Oncogenic, level NA;CIViC: NA;MyCancerGenome: not present;CancerHotspot: no;3DHotspot: no	MutationAssessor: NA;SIFT: NA;Polyphen-2: NA	Nonsense_Mutation	SNP		76	.	.	.	5	112173917	112173917	C	T	5:g.112173917C>T		0.35	0.01	7	13	1	73
Colorectal Adenocarcinoma (TCGA, PanCancer Atlas)	TCGA-D5-6931-01	Colon Adenocarcinoma	R876*	OncoKB: Likely Oncogenic, level NA;CIViC: NA;MyCancerGenome: not present;CancerHotspot: no;3DHotspot: no	MutationAssessor: NA;SIFT: NA;Polyphen-2: NA	Nonsense_Mutation	SNP		76	.	.	.	5	112173917	112173917	C	T	5:g.112173917C>T		0.69		29	13		32
Colorectal Adenocarcinoma (TCGA, PanCancer Atlas)	TCGA-DM-A1D7-01	Colon Adenocarcinoma	R876*	OncoKB: Likely Oncogenic, level NA;CIViC: NA;MyCancerGenome: not present;CancerHotspot: no;3DHotspot: no	MutationAssessor: NA;SIFT: NA;Polyphen-2: NA	Nonsense_Mutation	SNP		76	.	.	.	5	112173917	112173917	C	T	5:g.112173917C>T		0.33		22	45		75
Colorectal Adenocarcinoma (TCGA, PanCancer Atlas)	TCGA-DM-A1D8-01	Colon Adenocarcinoma	R876*	OncoKB: Likely Oncogenic, level NA;CIViC: NA;MyCancerGenome: not present;CancerHotspot: no;3DHotspot: no	MutationAssessor: NA;SIFT: NA;Polyphen-2: NA	Nonsense_Mutation	SNP		76	.	.	.	5	112173917	112173917	C	T	5:g.112173917C>T		0.2		13	53		48
Colorectal Adenocarcinoma (TCGA, PanCancer Atlas)	TCGA-DM-A28F-01	Colon Adenocarcinoma	R876*	OncoKB: Likely Oncogenic, level NA;CIViC: NA;MyCancerGenome: not present;CancerHotspot: no;3DHotspot: no	MutationAssessor: NA;SIFT: NA;Polyphen-2: NA	Nonsense_Mutation	SNP		76	.	.	.	5	112173917	112173917	C	T	5:g.112173917C>T		0.42		22	30		48
Colorectal Adenocarcinoma (TCGA, PanCancer Atlas)	TCGA-G4-6293-01	Colon Adenocarcinoma	R876*	OncoKB: Likely Oncogenic, level NA;CIViC: NA;MyCancerGenome: not present;CancerHotspot: no;3DHotspot: no	MutationAssessor: NA;SIFT: NA;Polyphen-2: NA	Nonsense_Mutation	SNP		76	.	.	.	5	112173917	112173917	C	T	5:g.112173917C>T		0.25		25	76		42
Colorectal Adenocarcinoma (TCGA, PanCancer Atlas)	TCGA-G4-6306-01	Colon Adenocarcinoma	R876*	OncoKB: Likely Oncogenic, level NA;CIViC: NA;MyCancerGenome: not present;CancerHotspot: no;3DHotspot: no	MutationAssessor: NA;SIFT: NA;Polyphen-2: NA	Nonsense_Mutation	SNP		76	.	.	.	5	112173917	112173917	C	T	5:g.112173917C>T		0.34		15	29		37
Colorectal Adenocarcinoma (TCGA, PanCancer Atlas)	TCGA-RU-A8FL-01	Colon Adenocarcinoma	R876*	OncoKB: Likely Oncogenic, level NA;CIViC: NA;MyCancerGenome: not present;CancerHotspot: no;3DHotspot: no	MutationAssessor: NA;SIFT: NA;Polyphen-2: NA	Nonsense_Mutation	SNP		76	.	.	.	5	112173917	112173917	C	T	5:g.112173917C>T		0.31		13	29		56
Colorectal Adenocarcinoma (TCGA, PanCancer Atlas)	TCGA-A6-2675-01	Colon Adenocarcinoma	S1465Wfs*3	OncoKB: Likely Oncogenic, level NA;CIViC: NA;MyCancerGenome: not present;CancerHotspot: no;3DHotspot: no	MutationAssessor: NA;SIFT: NA;Polyphen-2: NA	Frame_Shift_Del	DEL		103	.	.	.	5	112175676	112175677	AG	-	5:g.112175676_112175677del		0.1		9	80		131
Colorectal Adenocarcinoma (TCGA, PanCancer Atlas)	TCGA-A6-2681-01	Colon Adenocarcinoma	S1465Wfs*3	OncoKB: Likely Oncogenic, level NA;CIViC: NA;MyCancerGenome: not present;CancerHotspot: no;3DHotspot: no	MutationAssessor: NA;SIFT: NA;Polyphen-2: NA	Frame_Shift_Del	DEL		103	.	.	.	5	112175676	112175677	AG	-	5:g.112175676_112175677del		0.3		22	52		119
Colorectal Adenocarcinoma (TCGA, PanCancer Atlas)	TCGA-A6-3809-01	Mucinous Adenocarcinoma of the Colon and Rectum	S1465Wfs*3	OncoKB: Likely Oncogenic, level NA;CIViC: NA;MyCancerGenome: not present;CancerHotspot: no;3DHotspot: no	MutationAssessor: NA;SIFT: NA;Polyphen-2: NA	Frame_Shift_Del	DEL		103	.	.	.	5	112175676	112175677	AG	-	5:g.112175676_112175677del		0.22		20	70		100
Colorectal Adenocarcinoma (TCGA, PanCancer Atlas)	TCGA-AA-3506-01	Colon Adenocarcinoma	S1465Wfs*3	OncoKB: Likely Oncogenic, level NA;CIViC: NA;MyCancerGenome: not present;CancerHotspot: no;3DHotspot: no	MutationAssessor: NA;SIFT: NA;Polyphen-2: NA	Frame_Shift_Del	DEL		103	.	.	.	5	112175676	112175677	AG	-	5:g.112175676_112175677del		0.24		23	72		107
Colorectal Adenocarcinoma (TCGA, PanCancer Atlas)	TCGA-AA-A02E-01	Colon Adenocarcinoma	S1465Wfs*3	OncoKB: Likely Oncogenic, level NA;CIViC: NA;MyCancerGenome: not present;CancerHotspot: no;3DHotspot: no	MutationAssessor: NA;SIFT: NA;Polyphen-2: NA	Frame_Shift_Del	DEL		103	.	.	.	5	112175676	112175677	AG	-	5:g.112175676_112175677del		0.25		128	379		246
Colorectal Adenocarcinoma (TCGA, PanCancer Atlas)	TCGA-AM-5821-01	Colon Adenocarcinoma	S1465Wfs*3	OncoKB: Likely Oncogenic, level NA;CIViC: NA;MyCancerGenome: not present;CancerHotspot: no;3DHotspot: no	MutationAssessor: NA;SIFT: NA;Polyphen-2: NA	Frame_Shift_Del	DEL		103	.	.	.	5	112175676	112175677	AG	-	5:g.112175676_112175677del		0.27		31	85		155
Colorectal Adenocarcinoma (TCGA, PanCancer Atlas)	TCGA-G4-6309-01	Colon Adenocarcinoma	S1465Wfs*3	OncoKB: Likely Oncogenic, level NA;CIViC: NA;MyCancerGenome: not present;CancerHotspot: no;3DHotspot: no	MutationAssessor: NA;SIFT: NA;Polyphen-2: NA	Frame_Shift_Del	DEL		103	.	.	.	5	112175676	112175677	AG	-	5:g.112175676_112175677del		0.33		27	55		122
Colorectal Adenocarcinoma (TCGA, PanCancer Atlas)	TCGA-NH-A50V-01	Colon Adenocarcinoma	S1465Wfs*3	OncoKB: Likely Oncogenic, level NA;CIViC: NA;MyCancerGenome: not present;CancerHotspot: no;3DHotspot: no	MutationAssessor: NA;SIFT: NA;Polyphen-2: NA	Frame_Shift_Del	DEL		103	.	.	.	5	112175676	112175677	AG	-	5:g.112175676_112175677del		0.57		42	32		95
Colorectal Adenocarcinoma (TCGA, PanCancer Atlas)	TCGA-AG-A002-01	Rectal Adenocarcinoma	R1450*	OncoKB: Likely Oncogenic, level NA;CIViC: NA;MyCancerGenome: not present;CancerHotspot: no;3DHotspot: no	MutationAssessor: NA;SIFT: NA;Polyphen-2: NA	Nonsense_Mutation	SNP		220	.	.	.	5	112175639	112175639	C	T	5:g.112175639C>T		0.42	0.0039	83	115	1	258
Colorectal Adenocarcinoma (TCGA, PanCancer Atlas)	TCGA-AG-A020-01	Rectal Adenocarcinoma	R1450*	OncoKB: Likely Oncogenic, level NA;CIViC: NA;MyCancerGenome: not present;CancerHotspot: no;3DHotspot: no	MutationAssessor: NA;SIFT: NA;Polyphen-2: NA	Nonsense_Mutation	SNP		220	.	.	.	5	112175639	112175639	C	T	5:g.112175639C>T		0.37		100	168		282
Colorectal Adenocarcinoma (TCGA, PanCancer Atlas)	TCGA-AG-A02N-01	Rectal Adenocarcinoma	R1450*	OncoKB: Likely Oncogenic, level NA;CIViC: NA;MyCancerGenome: not present;CancerHotspot: no;3DHotspot: no	MutationAssessor: NA;SIFT: NA;Polyphen-2: NA	Nonsense_Mutation	SNP		220	.	.	.	5	112175639	112175639	C	T	5:g.112175639C>T		0.42	0.0036	99	137	1	280
Colorectal Adenocarcinoma (TCGA, PanCancer Atlas)	TCGA-AH-6544-01	Rectal Adenocarcinoma	R1450*	OncoKB: Likely Oncogenic, level NA;CIViC: NA;MyCancerGenome: not present;CancerHotspot: no;3DHotspot: no	MutationAssessor: NA;SIFT: NA;Polyphen-2: NA	Nonsense_Mutation	SNP		220	.	.	.	5	112175639	112175639	C	T	5:g.112175639C>T		0.29		40	99		147
Colorectal Adenocarcinoma (TCGA, PanCancer Atlas)	TCGA-AH-6644-01	Rectal Adenocarcinoma	R1450*	OncoKB: Likely Oncogenic, level NA;CIViC: NA;MyCancerGenome: not present;CancerHotspot: no;3DHotspot: no	MutationAssessor: NA;SIFT: NA;Polyphen-2: NA	Nonsense_Mutation	SNP		220	.	.	.	5	112175639	112175639	C	T	5:g.112175639C>T		0.39		68	106		184
Colorectal Adenocarcinoma (TCGA, PanCancer Atlas)	TCGA-CL-4957-01	Rectal Adenocarcinoma	R1450*	OncoKB: Likely Oncogenic, level NA;CIViC: NA;MyCancerGenome: not present;CancerHotspot: no;3DHotspot: no	MutationAssessor: NA;SIFT: NA;Polyphen-2: NA	Nonsense_Mutation	SNP		220	.	.	.	5	112175639	112175639	C	T	5:g.112175639C>T		0.39		25	39		63
Colorectal Adenocarcinoma (TCGA, PanCancer Atlas)	TCGA-DC-5337-01	Rectal Adenocarcinoma	R1450*	OncoKB: Likely Oncogenic, level NA;CIViC: NA;MyCancerGenome: not present;CancerHotspot: no;3DHotspot: no	MutationAssessor: NA;SIFT: NA;Polyphen-2: NA	Nonsense_Mutation	SNP		220	.	.	.	5	112175639	112175639	C	T	5:g.112175639C>T		0.37		44	76		176
Colorectal Adenocarcinoma (TCGA, PanCancer Atlas)	TCGA-F5-6702-01	Rectal Adenocarcinoma	R1450*	OncoKB: Likely Oncogenic, level NA;CIViC: NA;MyCancerGenome: not present;CancerHotspot: no;3DHotspot: no	MutationAssessor: NA;SIFT: NA;Polyphen-2: NA	Nonsense_Mutation	SNP		220	.	.	.	5	112175639	112175639	C	T	5:g.112175639C>T		0.35		40	73		156
Colorectal Adenocarcinoma (TCGA, PanCancer Atlas)	TCGA-3L-AA1B-01	Colon Adenocarcinoma	R1450*	OncoKB: Likely Oncogenic, level NA;CIViC: NA;MyCancerGenome: not present;CancerHotspot: no;3DHotspot: no	MutationAssessor: NA;SIFT: NA;Polyphen-2: NA	Nonsense_Mutation	SNP		220	.	.	.	5	112175639	112175639	C	T	5:g.112175639C>T		0.08		10	118		95
Colorectal Adenocarcinoma (TCGA, PanCancer Atlas)	TCGA-A6-5664-01	Colon Adenocarcinoma	R1450*	OncoKB: Likely Oncogenic, level NA;CIViC: NA;MyCancerGenome: not present;CancerHotspot: no;3DHotspot: no	MutationAssessor: NA;SIFT: NA;Polyphen-2: NA	Nonsense_Mutation	SNP		220	.	.	.	5	112175639	112175639	C	T	5:g.112175639C>T		0.18		15	70		55
Colorectal Adenocarcinoma (TCGA, PanCancer Atlas)	TCGA-AA-3681-01	Colon Adenocarcinoma	R1450*	OncoKB: Likely Oncogenic, level NA;CIViC: NA;MyCancerGenome: not present;CancerHotspot: no;3DHotspot: no	MutationAssessor: NA;SIFT: NA;Polyphen-2: NA	Nonsense_Mutation	SNP		220	.	.	.	5	112175639	112175639	C	T	5:g.112175639C>T		0.44		89	113		166
Colorectal Adenocarcinoma (TCGA, PanCancer Atlas)	TCGA-AA-3851-01	Colon Adenocarcinoma	R1450*	OncoKB: Likely Oncogenic, level NA;CIViC: NA;MyCancerGenome: not present;CancerHotspot: no;3DHotspot: no	MutationAssessor: NA;SIFT: NA;Polyphen-2: NA	Nonsense_Mutation	SNP		220	.	.	.	5	112175639	112175639	C	T	5:g.112175639C>T		0.66		23	12		31
Colorectal Adenocarcinoma (TCGA, PanCancer Atlas)	TCGA-AA-3864-01	Colon Adenocarcinoma	R1450*	OncoKB: Likely Oncogenic, level NA;CIViC: NA;MyCancerGenome: not present;CancerHotspot: no;3DHotspot: no	MutationAssessor: NA;SIFT: NA;Polyphen-2: NA	Nonsense_Mutation	SNP		220	.	.	.	5	112175639	112175639	C	T	5:g.112175639C>T		0.37		77	133		19
Colorectal Adenocarcinoma (TCGA, PanCancer Atlas)	TCGA-AA-3982-01	Colon Adenocarcinoma	R1450*	OncoKB: Likely Oncogenic, level NA;CIViC: NA;MyCancerGenome: not present;CancerHotspot: no;3DHotspot: no	MutationAssessor: NA;SIFT: NA;Polyphen-2: NA	Nonsense_Mutation	SNP		220	.	.	.	5	112175639	112175639	C	T	5:g.112175639C>T		0.19		3	13		32
Colorectal Adenocarcinoma (TCGA, PanCancer Atlas)	TCGA-AA-A010-01	Colon Adenocarcinoma	R1450*	OncoKB: Likely Oncogenic, level NA;CIViC: NA;MyCancerGenome: not present;CancerHotspot: no;3DHotspot: no	MutationAssessor: NA;SIFT: NA;Polyphen-2: NA	Nonsense_Mutation	SNP		220	.	.	.	5	112175639	112175639	C	T	5:g.112175639C>T		0.4		58	86		68
Colorectal Adenocarcinoma (TCGA, PanCancer Atlas)	TCGA-AA-A01R-01	Mucinous Adenocarcinoma of the Colon and Rectum	R1450*	OncoKB: Likely Oncogenic, level NA;CIViC: NA;MyCancerGenome: not present;CancerHotspot: no;3DHotspot: no	MutationAssessor: NA;SIFT: NA;Polyphen-2: NA	Nonsense_Mutation	SNP		220	.	.	.	5	112175639	112175639	C	T	5:g.112175639C>T		0.28		60	153		280
Colorectal Adenocarcinoma (TCGA, PanCancer Atlas)	TCGA-AA-A01V-01	Colon Adenocarcinoma	R1450*	OncoKB: Likely Oncogenic, level NA;CIViC: NA;MyCancerGenome: not present;CancerHotspot: no;3DHotspot: no	MutationAssessor: NA;SIFT: NA;Polyphen-2: NA	Nonsense_Mutation	SNP		220	.	.	.	5	112175639	112175639	C	T	5:g.112175639C>T		0.38	0.0075	95	157	1	132
Colorectal Adenocarcinoma (TCGA, PanCancer Atlas)	TCGA-AA-A03F-01	Mucinous Adenocarcinoma of the Colon and Rectum	R1450*	OncoKB: Likely Oncogenic, level NA;CIViC: NA;MyCancerGenome: not present;CancerHotspot: no;3DHotspot: no	MutationAssessor: NA;SIFT: NA;Polyphen-2: NA	Nonsense_Mutation	SNP		220	.	.	.	5	112175639	112175639	C	T	5:g.112175639C>T		0.32		71	151		247
Colorectal Adenocarcinoma (TCGA, PanCancer Atlas)	TCGA-AD-6890-01	Colon Adenocarcinoma	R1450*	OncoKB: Likely Oncogenic, level NA;CIViC: NA;MyCancerGenome: not present;CancerHotspot: no;3DHotspot: no	MutationAssessor: NA;SIFT: NA;Polyphen-2: NA	Nonsense_Mutation	SNP		220	.	.	.	5	112175639	112175639	C	T	5:g.112175639C>T		0.26		32	89		129
Colorectal Adenocarcinoma (TCGA, PanCancer Atlas)	TCGA-AZ-6599-01	Colon Adenocarcinoma	R1450*	OncoKB: Likely Oncogenic, level NA;CIViC: NA;MyCancerGenome: not present;CancerHotspot: no;3DHotspot: no	MutationAssessor: NA;SIFT: NA;Polyphen-2: NA	Nonsense_Mutation	SNP		220	.	.	.	5	112175639	112175639	C	T	5:g.112175639C>T		0.82		28	6		105
Colorectal Adenocarcinoma (TCGA, PanCancer Atlas)	TCGA-AZ-6600-01	Colon Adenocarcinoma	R1450*	OncoKB: Likely Oncogenic, level NA;CIViC: NA;MyCancerGenome: not present;CancerHotspot: no;3DHotspot: no	MutationAssessor: NA;SIFT: NA;Polyphen-2: NA	Nonsense_Mutation	SNP		220	.	.	.	5	112175639	112175639	C	T	5:g.112175639C>T		0.36		31	54		105
Colorectal Adenocarcinoma (TCGA, PanCancer Atlas)	TCGA-AZ-6606-01	Colon Adenocarcinoma	R1450*	OncoKB: Likely Oncogenic, level NA;CIViC: NA;MyCancerGenome: not present;CancerHotspot: no;3DHotspot: no	MutationAssessor: NA;SIFT: NA;Polyphen-2: NA	Nonsense_Mutation	SNP		220	.	.	.	5	112175639	112175639	C	T	5:g.112175639C>T		0.52		60	56		146
Colorectal Adenocarcinoma (TCGA, PanCancer Atlas)	TCGA-CA-6717-01	Mucinous Adenocarcinoma of the Colon and Rectum	R1450*	OncoKB: Likely Oncogenic, level NA;CIViC: NA;MyCancerGenome: not present;CancerHotspot: no;3DHotspot: no	MutationAssessor: NA;SIFT: NA;Polyphen-2: NA	Nonsense_Mutation	SNP		220	.	.	.	5	112175639	112175639	C	T	5:g.112175639C>T		0.17		20	101		77
Colorectal Adenocarcinoma (TCGA, PanCancer Atlas)	TCGA-CK-4950-01	Mucinous Adenocarcinoma of the Colon and Rectum	R1450*	OncoKB: Likely Oncogenic, level NA;CIViC: NA;MyCancerGenome: not present;CancerHotspot: no;3DHotspot: no	MutationAssessor: NA;SIFT: NA;Polyphen-2: NA	Nonsense_Mutation	SNP		220	.	.	.	5	112175639	112175639	C	T	5:g.112175639C>T		0.26		36	104		70
Colorectal Adenocarcinoma (TCGA, PanCancer Atlas)	TCGA-CM-6167-01	Colon Adenocarcinoma	R1450*	OncoKB: Likely Oncogenic, level NA;CIViC: NA;MyCancerGenome: not present;CancerHotspot: no;3DHotspot: no	MutationAssessor: NA;SIFT: NA;Polyphen-2: NA	Nonsense_Mutation	SNP		220	.	.	.	5	112175639	112175639	C	T	5:g.112175639C>T		0.22		27	97		121
Colorectal Adenocarcinoma (TCGA, PanCancer Atlas)	TCGA-D5-5537-01	Colon Adenocarcinoma	R1450*	OncoKB: Likely Oncogenic, level NA;CIViC: NA;MyCancerGenome: not present;CancerHotspot: no;3DHotspot: no	MutationAssessor: NA;SIFT: NA;Polyphen-2: NA	Nonsense_Mutation	SNP		220	.	.	.	5	112175639	112175639	C	T	5:g.112175639C>T		0.49		60	62		78
Colorectal Adenocarcinoma (TCGA, PanCancer Atlas)	TCGA-D5-5539-01	Mucinous Adenocarcinoma of the Colon and Rectum	R1450*	OncoKB: Likely Oncogenic, level NA;CIViC: NA;MyCancerGenome: not present;CancerHotspot: no;3DHotspot: no	MutationAssessor: NA;SIFT: NA;Polyphen-2: NA	Nonsense_Mutation	SNP		220	.	.	.	5	112175639	112175639	C	T	5:g.112175639C>T		0.47		36	40		152
Colorectal Adenocarcinoma (TCGA, PanCancer Atlas)	TCGA-D5-6535-01	Colon Adenocarcinoma	R1450*	OncoKB: Likely Oncogenic, level NA;CIViC: NA;MyCancerGenome: not present;CancerHotspot: no;3DHotspot: no	MutationAssessor: NA;SIFT: NA;Polyphen-2: NA	Nonsense_Mutation	SNP		220	.	.	.	5	112175639	112175639	C	T	5:g.112175639C>T		0.54		53	46		154
Colorectal Adenocarcinoma (TCGA, PanCancer Atlas)	TCGA-D5-6922-01	Colon Adenocarcinoma	R1450*	OncoKB: Likely Oncogenic, level NA;CIViC: NA;MyCancerGenome: not present;CancerHotspot: no;3DHotspot: no	MutationAssessor: NA;SIFT: NA;Polyphen-2: NA	Nonsense_Mutation	SNP		220	.	.	.	5	112175639	112175639	C	T	5:g.112175639C>T		0.29		28	68		134
Colorectal Adenocarcinoma (TCGA, PanCancer Atlas)	TCGA-D5-7000-01	Mucinous Adenocarcinoma of the Colon and Rectum	R1450*	OncoKB: Likely Oncogenic, level NA;CIViC: NA;MyCancerGenome: not present;CancerHotspot: no;3DHotspot: no	MutationAssessor: NA;SIFT: NA;Polyphen-2: NA	Nonsense_Mutation	SNP		220	.	.	.	5	112175639	112175639	C	T	5:g.112175639C>T		0.66		83	42		68
Colorectal Adenocarcinoma (TCGA, PanCancer Atlas)	TCGA-DM-A28H-01	Colon Adenocarcinoma	R1450*	OncoKB: Likely Oncogenic, level NA;CIViC: NA;MyCancerGenome: not present;CancerHotspot: no;3DHotspot: no	MutationAssessor: NA;SIFT: NA;Polyphen-2: NA	Nonsense_Mutation	SNP		220	.	.	.	5	112175639	112175639	C	T	5:g.112175639C>T		0.48		33	36		109
Colorectal Adenocarcinoma (TCGA, PanCancer Atlas)	TCGA-G4-6306-01	Colon Adenocarcinoma	R1450*	OncoKB: Likely Oncogenic, level NA;CIViC: NA;MyCancerGenome: not present;CancerHotspot: no;3DHotspot: no	MutationAssessor: NA;SIFT: NA;Polyphen-2: NA	Nonsense_Mutation	SNP		220	.	.	.	5	112175639	112175639	C	T	5:g.112175639C>T		0.45		49	61		148
Colorectal Adenocarcinoma (TCGA, PanCancer Atlas)	TCGA-NH-A6GA-01	Colon Adenocarcinoma	R1450*	OncoKB: Likely Oncogenic, level NA;CIViC: NA;MyCancerGenome: not present;CancerHotspot: no;3DHotspot: no	MutationAssessor: NA;SIFT: NA;Polyphen-2: NA	Nonsense_Mutation	SNP		220	.	.	.	5	112175639	112175639	C	T	5:g.112175639C>T		0.36		47	85		125
Colorectal Adenocarcinoma (TCGA, PanCancer Atlas)	TCGA-NH-A8F8-01	Colon Adenocarcinoma	R1450*	OncoKB: Likely Oncogenic, level NA;CIViC: NA;MyCancerGenome: not present;CancerHotspot: no;3DHotspot: no	MutationAssessor: NA;SIFT: NA;Polyphen-2: NA	Nonsense_Mutation	SNP		220	.	.	.	5	112175639	112175639	C	T	5:g.112175639C>T		0.3	0.0063	40	92	1	158
Colorectal Adenocarcinoma (TCGA, PanCancer Atlas)	TCGA-AG-3892-01	Rectal Adenocarcinoma	R1114*	OncoKB: Likely Oncogenic, level NA;CIViC: NA;MyCancerGenome: not present;CancerHotspot: no;3DHotspot: no	MutationAssessor: NA;SIFT: NA;Polyphen-2: NA	Nonsense_Mutation	SNP		51	.	.	.	5	112174631	112174631	C	T	5:g.112174631C>T		0.44		76	98		166
Colorectal Adenocarcinoma (TCGA, PanCancer Atlas)	TCGA-AH-6544-01	Rectal Adenocarcinoma	R1114*	OncoKB: Likely Oncogenic, level NA;CIViC: NA;MyCancerGenome: not present;CancerHotspot: no;3DHotspot: no	MutationAssessor: NA;SIFT: NA;Polyphen-2: NA	Nonsense_Mutation	SNP		51	.	.	.	5	112174631	112174631	C	T	5:g.112174631C>T		0.22		29	103		177
Colorectal Adenocarcinoma (TCGA, PanCancer Atlas)	TCGA-CI-6624-01	Rectal Adenocarcinoma	R1114*	OncoKB: Likely Oncogenic, level NA;CIViC: NA;MyCancerGenome: not present;CancerHotspot: no;3DHotspot: no	MutationAssessor: NA;SIFT: NA;Polyphen-2: NA	Nonsense_Mutation	SNP		51	.	.	.	5	112174631	112174631	C	T	5:g.112174631C>T		0.11		9	72		149
Colorectal Adenocarcinoma (TCGA, PanCancer Atlas)	TCGA-DC-6160-01	Rectal Adenocarcinoma	R1114*	OncoKB: Likely Oncogenic, level NA;CIViC: NA;MyCancerGenome: not present;CancerHotspot: no;3DHotspot: no	MutationAssessor: NA;SIFT: NA;Polyphen-2: NA	Nonsense_Mutation	SNP		51	.	.	.	5	112174631	112174631	C	T	5:g.112174631C>T		0.33		77	159		75
Colorectal Adenocarcinoma (TCGA, PanCancer Atlas)	TCGA-EI-6508-01	Rectal Adenocarcinoma	R1114*	OncoKB: Likely Oncogenic, level NA;CIViC: NA;MyCancerGenome: not present;CancerHotspot: no;3DHotspot: no	MutationAssessor: NA;SIFT: NA;Polyphen-2: NA	Nonsense_Mutation	SNP		51	.	.	.	5	112174631	112174631	C	T	5:g.112174631C>T		0.27		21	56		127
Colorectal Adenocarcinoma (TCGA, PanCancer Atlas)	TCGA-EI-6917-01	Rectal Adenocarcinoma	R1114*	OncoKB: Likely Oncogenic, level NA;CIViC: NA;MyCancerGenome: not present;CancerHotspot: no;3DHotspot: no	MutationAssessor: NA;SIFT: NA;Polyphen-2: NA	Nonsense_Mutation	SNP		51	.	.	.	5	112174631	112174631	C	T	5:g.112174631C>T		0.21	0.0097	15	56	1	102
Colorectal Adenocarcinoma (TCGA, PanCancer Atlas)	TCGA-F5-6814-01	Rectal Adenocarcinoma	R1114*	OncoKB: Likely Oncogenic, level NA;CIViC: NA;MyCancerGenome: not present;CancerHotspot: no;3DHotspot: no	MutationAssessor: NA;SIFT: NA;Polyphen-2: NA	Nonsense_Mutation	SNP		51	.	.	.	5	112174631	112174631	C	T	5:g.112174631C>T		0.4		25	38		120
Colorectal Adenocarcinoma (TCGA, PanCancer Atlas)	TCGA-AA-3502-01	Colon Adenocarcinoma	R1114*	OncoKB: Likely Oncogenic, level NA;CIViC: NA;MyCancerGenome: not present;CancerHotspot: no;3DHotspot: no	MutationAssessor: NA;SIFT: NA;Polyphen-2: NA	Nonsense_Mutation	SNP		51	.	.	.	5	112174631	112174631	C	T	5:g.112174631C>T		0.32		22	47		185
Colorectal Adenocarcinoma (TCGA, PanCancer Atlas)	TCGA-AA-3510-01	Colon Adenocarcinoma	R1114*	OncoKB: Likely Oncogenic, level NA;CIViC: NA;MyCancerGenome: not present;CancerHotspot: no;3DHotspot: no	MutationAssessor: NA;SIFT: NA;Polyphen-2: NA	Nonsense_Mutation	SNP		51	.	.	.	5	112174631	112174631	C	T	5:g.112174631C>T		0.3		25	57		85
Colorectal Adenocarcinoma (TCGA, PanCancer Atlas)	TCGA-AA-3977-01	Colon Adenocarcinoma	R1114*	OncoKB: Likely Oncogenic, level NA;CIViC: NA;MyCancerGenome: not present;CancerHotspot: no;3DHotspot: no	MutationAssessor: NA;SIFT: NA;Polyphen-2: NA	Nonsense_Mutation	SNP		51	.	.	.	5	112174631	112174631	C	T	5:g.112174631C>T		0.44		7	9		277
Colorectal Adenocarcinoma (TCGA, PanCancer Atlas)	TCGA-AA-3984-01	Colon Adenocarcinoma	R1114*	OncoKB: Likely Oncogenic, level NA;CIViC: NA;MyCancerGenome: not present;CancerHotspot: no;3DHotspot: no	MutationAssessor: NA;SIFT: NA;Polyphen-2: NA	Nonsense_Mutation	SNP		51	.	.	.	5	112174631	112174631	C	T	5:g.112174631C>T		0.27		53	145		198
Colorectal Adenocarcinoma (TCGA, PanCancer Atlas)	TCGA-AA-A01T-01	Colon Adenocarcinoma	R1114*	OncoKB: Likely Oncogenic, level NA;CIViC: NA;MyCancerGenome: not present;CancerHotspot: no;3DHotspot: no	MutationAssessor: NA;SIFT: NA;Polyphen-2: NA	Nonsense_Mutation	SNP		51	.	.	.	5	112174631	112174631	C	T	5:g.112174631C>T		0.4		32	49		84
Colorectal Adenocarcinoma (TCGA, PanCancer Atlas)	TCGA-CA-6718-01	Colon Adenocarcinoma	R1114*	OncoKB: Likely Oncogenic, level NA;CIViC: NA;MyCancerGenome: not present;CancerHotspot: no;3DHotspot: no	MutationAssessor: NA;SIFT: NA;Polyphen-2: NA	Nonsense_Mutation	SNP		51	.	.	.	5	112174631	112174631	C	T	5:g.112174631C>T		0.22		18	64		69
Colorectal Adenocarcinoma (TCGA, PanCancer Atlas)	TCGA-CM-5349-01	Colon Adenocarcinoma	R1114*	OncoKB: Likely Oncogenic, level NA;CIViC: NA;MyCancerGenome: not present;CancerHotspot: no;3DHotspot: no	MutationAssessor: NA;SIFT: NA;Polyphen-2: NA	Nonsense_Mutation	SNP		51	.	.	.	5	112174631	112174631	C	T	5:g.112174631C>T		0.19		36	154		178
Colorectal Adenocarcinoma (TCGA, PanCancer Atlas)	TCGA-CM-5863-01	Mucinous Adenocarcinoma of the Colon and Rectum	R1114*	OncoKB: Likely Oncogenic, level NA;CIViC: NA;MyCancerGenome: not present;CancerHotspot: no;3DHotspot: no	MutationAssessor: NA;SIFT: NA;Polyphen-2: NA	Nonsense_Mutation	SNP		51	.	.	.	5	112174631	112174631	C	T	5:g.112174631C>T		0.25		22	67		97
Colorectal Adenocarcinoma (TCGA, PanCancer Atlas)	TCGA-D5-6538-01	Colon Adenocarcinoma	R1114*	OncoKB: Likely Oncogenic, level NA;CIViC: NA;MyCancerGenome: not present;CancerHotspot: no;3DHotspot: no	MutationAssessor: NA;SIFT: NA;Polyphen-2: NA	Nonsense_Mutation	SNP		51	.	.	.	5	112174631	112174631	C	T	5:g.112174631C>T		0.54		55	47		179
Colorectal Adenocarcinoma (TCGA, PanCancer Atlas)	TCGA-D5-6932-01	Colon Adenocarcinoma	R1114*	OncoKB: Likely Oncogenic, level NA;CIViC: NA;MyCancerGenome: not present;CancerHotspot: no;3DHotspot: no	MutationAssessor: NA;SIFT: NA;Polyphen-2: NA	Nonsense_Mutation	SNP		51	.	.	.	5	112174631	112174631	C	T	5:g.112174631C>T		0.65		41	22		96
Colorectal Adenocarcinoma (TCGA, PanCancer Atlas)	TCGA-G4-6307-01	Colon Adenocarcinoma	R1114*	OncoKB: Likely Oncogenic, level NA;CIViC: NA;MyCancerGenome: not present;CancerHotspot: no;3DHotspot: no	MutationAssessor: NA;SIFT: NA;Polyphen-2: NA	Nonsense_Mutation	SNP		51	.	.	.	5	112174631	112174631	C	T	5:g.112174631C>T		0.48		66	72		226
Colorectal Adenocarcinoma (TCGA, PanCancer Atlas)	TCGA-G4-6320-01	Colon Adenocarcinoma	R1114*	OncoKB: Likely Oncogenic, level NA;CIViC: NA;MyCancerGenome: not present;CancerHotspot: no;3DHotspot: no	MutationAssessor: NA;SIFT: NA;Polyphen-2: NA	Nonsense_Mutation	SNP		51	.	.	.	5	112174631	112174631	C	T	5:g.112174631C>T		0.41		92	133		239
Colorectal Adenocarcinoma (TCGA, PanCancer Atlas)	TCGA-AG-4022-01	Rectal Adenocarcinoma	Q1378*	OncoKB: Likely Oncogenic, level NA;CIViC: NA;MyCancerGenome: not present;CancerHotspot: no;3DHotspot: no	MutationAssessor: NA;SIFT: NA;Polyphen-2: NA	Nonsense_Mutation	SNP		73	.	.	.	5	112175423	112175423	C	T	5:g.112175423C>T		0.35	0.01	19	35	1	91
Colorectal Adenocarcinoma (TCGA, PanCancer Atlas)	TCGA-CI-6622-01	Rectal Adenocarcinoma	Q1378*	OncoKB: Likely Oncogenic, level NA;CIViC: NA;MyCancerGenome: not present;CancerHotspot: no;3DHotspot: no	MutationAssessor: NA;SIFT: NA;Polyphen-2: NA	Nonsense_Mutation	SNP		73	.	.	.	5	112175423	112175423	C	T	5:g.112175423C>T		0.43		26	35		109
Colorectal Adenocarcinoma (TCGA, PanCancer Atlas)	TCGA-EI-6883-01	Rectal Adenocarcinoma	Q1378*	OncoKB: Likely Oncogenic, level NA;CIViC: NA;MyCancerGenome: not present;CancerHotspot: no;3DHotspot: no	MutationAssessor: NA;SIFT: NA;Polyphen-2: NA	Nonsense_Mutation	SNP		73	.	.	.	5	112175423	112175423	C	T	5:g.112175423C>T		0.33		29	60		64
Colorectal Adenocarcinoma (TCGA, PanCancer Atlas)	TCGA-F5-6813-01	Rectal Adenocarcinoma	Q1378*	OncoKB: Likely Oncogenic, level NA;CIViC: NA;MyCancerGenome: not present;CancerHotspot: no;3DHotspot: no	MutationAssessor: NA;SIFT: NA;Polyphen-2: NA	Nonsense_Mutation	SNP		73	.	.	.	5	112175423	112175423	C	T	5:g.112175423C>T		0.74		65	23		80
Colorectal Adenocarcinoma (TCGA, PanCancer Atlas)	TCGA-F5-6861-01	Rectal Adenocarcinoma	Q1378*	OncoKB: Likely Oncogenic, level NA;CIViC: NA;MyCancerGenome: not present;CancerHotspot: no;3DHotspot: no	MutationAssessor: NA;SIFT: NA;Polyphen-2: NA	Nonsense_Mutation	SNP		73	.	.	.	5	112175423	112175423	C	T	5:g.112175423C>T		0.49		22	23		75
Colorectal Adenocarcinoma (TCGA, PanCancer Atlas)	TCGA-A6-5667-01	Colon Adenocarcinoma	Q1378*	OncoKB: Likely Oncogenic, level NA;CIViC: NA;MyCancerGenome: not present;CancerHotspot: no;3DHotspot: no	MutationAssessor: NA;SIFT: NA;Polyphen-2: NA	Nonsense_Mutation	SNP		73	.	.	.	5	112175423	112175423	C	T	5:g.112175423C>T		0.74		133	46		69
Colorectal Adenocarcinoma (TCGA, PanCancer Atlas)	TCGA-AA-3846-01	Colon Adenocarcinoma	Q1378*	OncoKB: Likely Oncogenic, level NA;CIViC: NA;MyCancerGenome: not present;CancerHotspot: no;3DHotspot: no	MutationAssessor: NA;SIFT: NA;Polyphen-2: NA	Nonsense_Mutation	SNP		73	.	.	.	5	112175423	112175423	C	T	5:g.112175423C>T		0.69		122	54		51
Colorectal Adenocarcinoma (TCGA, PanCancer Atlas)	TCGA-AA-3973-01	Colon Adenocarcinoma	Q1378*	OncoKB: Likely Oncogenic, level NA;CIViC: NA;MyCancerGenome: not present;CancerHotspot: no;3DHotspot: no	MutationAssessor: NA;SIFT: NA;Polyphen-2: NA	Nonsense_Mutation	SNP		73	.	.	.	5	112175423	112175423	C	T	5:g.112175423C>T		0.57		28	21		51
Colorectal Adenocarcinoma (TCGA, PanCancer Atlas)	TCGA-CM-6172-01	Colon Adenocarcinoma	Q1378*	OncoKB: Likely Oncogenic, level NA;CIViC: NA;MyCancerGenome: not present;CancerHotspot: no;3DHotspot: no	MutationAssessor: NA;SIFT: NA;Polyphen-2: NA	Nonsense_Mutation	SNP		73	.	.	.	5	112175423	112175423	C	T	5:g.112175423C>T		0.36		76	137		129
Colorectal Adenocarcinoma (TCGA, PanCancer Atlas)	TCGA-F4-6460-01	Colon Adenocarcinoma	Q1378*	OncoKB: Likely Oncogenic, level NA;CIViC: NA;MyCancerGenome: not present;CancerHotspot: no;3DHotspot: no	MutationAssessor: NA;SIFT: NA;Polyphen-2: NA	Nonsense_Mutation	SNP		73	.	.	.	5	112175423	112175423	C	T	5:g.112175423C>T		0.62		45	28		98
Colorectal Adenocarcinoma (TCGA, PanCancer Atlas)	TCGA-G4-6303-01	Colon Adenocarcinoma	Q1378*	OncoKB: Likely Oncogenic, level NA;CIViC: NA;MyCancerGenome: not present;CancerHotspot: no;3DHotspot: no	MutationAssessor: NA;SIFT: NA;Polyphen-2: NA	Nonsense_Mutation	SNP		73	.	.	.	5	112175423	112175423	C	T	5:g.112175423C>T		0.86		109	18		113
Colorectal Adenocarcinoma (TCGA, PanCancer Atlas)	TCGA-AG-A02N-01	Rectal Adenocarcinoma	R232*	OncoKB: Likely Oncogenic, level NA;CIViC: NA;MyCancerGenome: not present;CancerHotspot: no;3DHotspot: no	MutationAssessor: NA;SIFT: NA;Polyphen-2: NA	Nonsense_Mutation	SNP		34	.	.	.	5	112128191	112128191	C	T	5:g.112128191C>T		0.34		93	183		358
Colorectal Adenocarcinoma (TCGA, PanCancer Atlas)	TCGA-AA-3675-01	Colon Adenocarcinoma	R232*	OncoKB: Likely Oncogenic, level NA;CIViC: NA;MyCancerGenome: not present;CancerHotspot: no;3DHotspot: no	MutationAssessor: NA;SIFT: NA;Polyphen-2: NA	Nonsense_Mutation	SNP		34	.	.	.	5	112128191	112128191	C	T	5:g.112128191C>T		0.79		76	20		105
Colorectal Adenocarcinoma (TCGA, PanCancer Atlas)	TCGA-AA-3980-01	Colon Adenocarcinoma	R232*	OncoKB: Likely Oncogenic, level NA;CIViC: NA;MyCancerGenome: not present;CancerHotspot: no;3DHotspot: no	MutationAssessor: NA;SIFT: NA;Polyphen-2: NA	Nonsense_Mutation	SNP		34	.	.	.	5	112128191	112128191	C	T	5:g.112128191C>T		0.48		50	55		346
Colorectal Adenocarcinoma (TCGA, PanCancer Atlas)	TCGA-CM-6164-01	Colon Adenocarcinoma	R232*	OncoKB: Likely Oncogenic, level NA;CIViC: NA;MyCancerGenome: not present;CancerHotspot: no;3DHotspot: no	MutationAssessor: NA;SIFT: NA;Polyphen-2: NA	Nonsense_Mutation	SNP		34	.	.	.	5	112128191	112128191	C	T	5:g.112128191C>T		0.36		120	209		279
Colorectal Adenocarcinoma (TCGA, PanCancer Atlas)	TCGA-D5-6920-01	Colon Adenocarcinoma	R232*	OncoKB: Likely Oncogenic, level NA;CIViC: NA;MyCancerGenome: not present;CancerHotspot: no;3DHotspot: no	MutationAssessor: NA;SIFT: NA;Polyphen-2: NA	Nonsense_Mutation	SNP		34	.	.	.	5	112128191	112128191	C	T	5:g.112128191C>T		0.18		38	171		281
Colorectal Adenocarcinoma (TCGA, PanCancer Atlas)	TCGA-D5-6926-01	Colon Adenocarcinoma	R232*	OncoKB: Likely Oncogenic, level NA;CIViC: NA;MyCancerGenome: not present;CancerHotspot: no;3DHotspot: no	MutationAssessor: NA;SIFT: NA;Polyphen-2: NA	Nonsense_Mutation	SNP		34	.	.	.	5	112128191	112128191	C	T	5:g.112128191C>T		0.31		40	87		255
Colorectal Adenocarcinoma (TCGA, PanCancer Atlas)	TCGA-G4-6626-01	Colon Adenocarcinoma	R232*	OncoKB: Likely Oncogenic, level NA;CIViC: NA;MyCancerGenome: not present;CancerHotspot: no;3DHotspot: no	MutationAssessor: NA;SIFT: NA;Polyphen-2: NA	Nonsense_Mutation	SNP		34	.	.	.	5	112128191	112128191	C	T	5:g.112128191C>T		0.81		283	68		269
Colorectal Adenocarcinoma (TCGA, PanCancer Atlas)	TCGA-AF-A56L-01	Rectal Adenocarcinoma	R564*	OncoKB: Likely Oncogenic, level NA;CIViC: NA;MyCancerGenome: not present;CancerHotspot: no;3DHotspot: no	MutationAssessor: NA;SIFT: NA;Polyphen-2: NA	Nonsense_Mutation	SNP		26	.	.	.	5	112164616	112164616	C	T	5:g.112164616C>T		0.4	0.0025	146	218	1	393
Colorectal Adenocarcinoma (TCGA, PanCancer Atlas)	TCGA-EI-6885-01	Rectal Adenocarcinoma	R564*	OncoKB: Likely Oncogenic, level NA;CIViC: NA;MyCancerGenome: not present;CancerHotspot: no;3DHotspot: no	MutationAssessor: NA;SIFT: NA;Polyphen-2: NA	Nonsense_Mutation	SNP		26	.	.	.	5	112164616	112164616	C	T	5:g.112164616C>T		0.73		160	58		332
Colorectal Adenocarcinoma (TCGA, PanCancer Atlas)	TCGA-A6-5656-01	Colon Adenocarcinoma	R564*	OncoKB: Likely Oncogenic, level NA;CIViC: NA;MyCancerGenome: not present;CancerHotspot: no;3DHotspot: no	MutationAssessor: NA;SIFT: NA;Polyphen-2: NA	Nonsense_Mutation	SNP		26	.	.	.	5	112164616	112164616	C	T	5:g.112164616C>T		0.35	0.0044	161	300	2	449
Colorectal Adenocarcinoma (TCGA, PanCancer Atlas)	TCGA-AA-3667-01	Colon Adenocarcinoma	R564*	OncoKB: Likely Oncogenic, level NA;CIViC: NA;MyCancerGenome: not present;CancerHotspot: no;3DHotspot: no	MutationAssessor: NA;SIFT: NA;Polyphen-2: NA	Nonsense_Mutation	SNP		26	.	.	.	5	112164616	112164616	C	T	5:g.112164616C>T		0.45		75	92		141
Colorectal Adenocarcinoma (TCGA, PanCancer Atlas)	TCGA-AA-3864-01	Colon Adenocarcinoma	R564*	OncoKB: Likely Oncogenic, level NA;CIViC: NA;MyCancerGenome: not present;CancerHotspot: no;3DHotspot: no	MutationAssessor: NA;SIFT: NA;Polyphen-2: NA	Nonsense_Mutation	SNP		26	.	.	.	5	112164616	112164616	C	T	5:g.112164616C>T		0.35		172	318		128
Colorectal Adenocarcinoma (TCGA, PanCancer Atlas)	TCGA-AA-A010-01	Colon Adenocarcinoma	R564*	OncoKB: Likely Oncogenic, level NA;CIViC: NA;MyCancerGenome: not present;CancerHotspot: no;3DHotspot: no	MutationAssessor: NA;SIFT: NA;Polyphen-2: NA	Nonsense_Mutation	SNP		26	.	.	.	5	112164616	112164616	C	T	5:g.112164616C>T		0.3	0.0074	68	155	1	135
Colorectal Adenocarcinoma (TCGA, PanCancer Atlas)	TCGA-AA-A01S-01	Colon Adenocarcinoma	R564*	OncoKB: Likely Oncogenic, level NA;CIViC: NA;MyCancerGenome: not present;CancerHotspot: no;3DHotspot: no	MutationAssessor: NA;SIFT: NA;Polyphen-2: NA	Nonsense_Mutation	SNP		26	.	.	.	5	112164616	112164616	C	T	5:g.112164616C>T		0.35		254	468		678
Colorectal Adenocarcinoma (TCGA, PanCancer Atlas)	TCGA-CM-6676-01	Colon Adenocarcinoma	R564*	OncoKB: Likely Oncogenic, level NA;CIViC: NA;MyCancerGenome: not present;CancerHotspot: no;3DHotspot: no	MutationAssessor: NA;SIFT: NA;Polyphen-2: NA	Nonsense_Mutation	SNP		26	.	.	.	5	112164616	112164616	C	T	5:g.112164616C>T		0.4		115	176		303
Colorectal Adenocarcinoma (TCGA, PanCancer Atlas)	TCGA-CM-6680-01	Colon Adenocarcinoma	R564*	OncoKB: Likely Oncogenic, level NA;CIViC: NA;MyCancerGenome: not present;CancerHotspot: no;3DHotspot: no	MutationAssessor: NA;SIFT: NA;Polyphen-2: NA	Nonsense_Mutation	SNP		26	.	.	.	5	112164616	112164616	C	T	5:g.112164616C>T		0.28		69	179		121
Colorectal Adenocarcinoma (TCGA, PanCancer Atlas)	TCGA-DM-A1DB-01	Colon Adenocarcinoma	R564*	OncoKB: Likely Oncogenic, level NA;CIViC: NA;MyCancerGenome: not present;CancerHotspot: no;3DHotspot: no	MutationAssessor: NA;SIFT: NA;Polyphen-2: NA	Nonsense_Mutation	SNP		26	.	.	.	5	112164616	112164616	C	T	5:g.112164616C>T		0.75		135	46		382
Colorectal Adenocarcinoma (TCGA, PanCancer Atlas)	TCGA-AA-3814-01	Colon Adenocarcinoma	E1408*	OncoKB: Likely Oncogenic, level NA;CIViC: NA;MyCancerGenome: not present;CancerHotspot: no;3DHotspot: no	MutationAssessor: NA;SIFT: NA;Polyphen-2: NA	Nonsense_Mutation	SNP		21	.	.	.	5	112175513	112175513	G	T	5:g.112175513G>T		0.29		40	97		176
Colorectal Adenocarcinoma (TCGA, PanCancer Atlas)	TCGA-AA-A00N-01	Mucinous Adenocarcinoma of the Colon and Rectum	E1408*	OncoKB: Likely Oncogenic, level NA;CIViC: NA;MyCancerGenome: not present;CancerHotspot: no;3DHotspot: no	MutationAssessor: NA;SIFT: NA;Polyphen-2: NA	Nonsense_Mutation	SNP		21	.	.	.	5	112175513	112175513	G	T	5:g.112175513G>T		0.28		37	95		28
Colorectal Adenocarcinoma (TCGA, PanCancer Atlas)	TCGA-AD-6965-01	Colon Adenocarcinoma	E1408*	OncoKB: Likely Oncogenic, level NA;CIViC: NA;MyCancerGenome: not present;CancerHotspot: no;3DHotspot: no	MutationAssessor: NA;SIFT: NA;Polyphen-2: NA	Nonsense_Mutation	SNP		21	.	.	.	5	112175513	112175513	G	T	5:g.112175513G>T		0.66		38	20		70
Colorectal Adenocarcinoma (TCGA, PanCancer Atlas)	TCGA-DM-A1D0-01	Colon Adenocarcinoma	E1408*	OncoKB: Likely Oncogenic, level NA;CIViC: NA;MyCancerGenome: not present;CancerHotspot: no;3DHotspot: no	MutationAssessor: NA;SIFT: NA;Polyphen-2: NA	Nonsense_Mutation	SNP		21	.	.	.	5	112175513	112175513	G	T	5:g.112175513G>T		0.86		121	19		107
Colorectal Adenocarcinoma (TCGA, PanCancer Atlas)	TCGA-DM-A1DA-01	Colon Adenocarcinoma	E1408*	OncoKB: Likely Oncogenic, level NA;CIViC: NA;MyCancerGenome: not present;CancerHotspot: no;3DHotspot: no	MutationAssessor: NA;SIFT: NA;Polyphen-2: NA	Nonsense_Mutation	SNP		21	.	.	.	5	112175513	112175513	G	T	5:g.112175513G>T		0.43	0.02	61	82	1	56
Colorectal Adenocarcinoma (TCGA, PanCancer Atlas)	TCGA-DM-A285-01	Mucinous Adenocarcinoma of the Colon and Rectum	E1408*	OncoKB: Likely Oncogenic, level NA;CIViC: NA;MyCancerGenome: not present;CancerHotspot: no;3DHotspot: no	MutationAssessor: NA;SIFT: NA;Polyphen-2: NA	Nonsense_Mutation	SNP		21	.	.	.	5	112175513	112175513	G	T	5:g.112175513G>T		0.39		23	36		74
Colorectal Adenocarcinoma (TCGA, PanCancer Atlas)	TCGA-AG-3725-01	Rectal Adenocarcinoma	E1306*	OncoKB: Likely Oncogenic, level NA;CIViC: NA;MyCancerGenome: not present;CancerHotspot: no;3DHotspot: no	MutationAssessor: NA;SIFT: NA;Polyphen-2: NA	Nonsense_Mutation	SNP		37	.	.	.	5	112175207	112175207	G	T	5:g.112175207G>T		0.29		29	71		133
Colorectal Adenocarcinoma (TCGA, PanCancer Atlas)	TCGA-F5-6465-01	Rectal Adenocarcinoma	E1306*	OncoKB: Likely Oncogenic, level NA;CIViC: NA;MyCancerGenome: not present;CancerHotspot: no;3DHotspot: no	MutationAssessor: NA;SIFT: NA;Polyphen-2: NA	Nonsense_Mutation	SNP		37	.	.	.	5	112175207	112175207	G	T	5:g.112175207G>T		0.23		40	133		114
Colorectal Adenocarcinoma (TCGA, PanCancer Atlas)	TCGA-AA-3975-01	Colon Adenocarcinoma	E1306*	OncoKB: Likely Oncogenic, level NA;CIViC: NA;MyCancerGenome: not present;CancerHotspot: no;3DHotspot: no	MutationAssessor: NA;SIFT: NA;Polyphen-2: NA	Nonsense_Mutation	SNP		37	.	.	.	5	112175207	112175207	G	T	5:g.112175207G>T		0.35		7	13		20
Colorectal Adenocarcinoma (TCGA, PanCancer Atlas)	TCGA-EI-6514-01	Rectal Adenocarcinoma	G1312*	OncoKB: Likely Oncogenic, level NA;CIViC: NA;MyCancerGenome: not present;CancerHotspot: no;3DHotspot: no	MutationAssessor: NA;SIFT: NA;Polyphen-2: NA	Nonsense_Mutation	SNP		33	.	.	.	5	112175225	112175225	G	T	5:g.112175225G>T		0.34		52	99		130
Colorectal Adenocarcinoma (TCGA, PanCancer Atlas)	TCGA-AG-3883-01	Rectal Adenocarcinoma	R283*	OncoKB: Likely Oncogenic, level NA;CIViC: NA;MyCancerGenome: not present;CancerHotspot: no;3DHotspot: no	MutationAssessor: NA;SIFT: NA;Polyphen-2: NA	Nonsense_Mutation	SNP		22	.	.	.	5	112151204	112151204	C	T	5:g.112151204C>T		0.35	0.0041	106	193	1	240
Colorectal Adenocarcinoma (TCGA, PanCancer Atlas)	TCGA-AH-6643-01	Rectal Adenocarcinoma	R283*	OncoKB: Likely Oncogenic, level NA;CIViC: NA;MyCancerGenome: not present;CancerHotspot: no;3DHotspot: no	MutationAssessor: NA;SIFT: NA;Polyphen-2: NA	Nonsense_Mutation	SNP		22	.	.	.	5	112151204	112151204	C	T	5:g.112151204C>T		0.14		3	19		54
Colorectal Adenocarcinoma (TCGA, PanCancer Atlas)	TCGA-DC-6681-01	Rectal Adenocarcinoma	R283*	OncoKB: Likely Oncogenic, level NA;CIViC: NA;MyCancerGenome: not present;CancerHotspot: no;3DHotspot: no	MutationAssessor: NA;SIFT: NA;Polyphen-2: NA	Nonsense_Mutation	SNP		22	.	.	.	5	112151204	112151204	C	T	5:g.112151204C>T		0.17		4	20		44
Colorectal Adenocarcinoma (TCGA, PanCancer Atlas)	TCGA-A6-A567-01	Colon Adenocarcinoma	R283*	OncoKB: Likely Oncogenic, level NA;CIViC: NA;MyCancerGenome: not present;CancerHotspot: no;3DHotspot: no	MutationAssessor: NA;SIFT: NA;Polyphen-2: NA	Nonsense_Mutation	SNP		22	.	.	.	5	112151204	112151204	C	T	5:g.112151204C>T		0.4		39	59		87
Colorectal Adenocarcinoma (TCGA, PanCancer Atlas)	TCGA-AA-3973-01	Colon Adenocarcinoma	R283*	OncoKB: Likely Oncogenic, level NA;CIViC: NA;MyCancerGenome: not present;CancerHotspot: no;3DHotspot: no	MutationAssessor: NA;SIFT: NA;Polyphen-2: NA	Nonsense_Mutation	SNP		22	.	.	.	5	112151204	112151204	C	T	5:g.112151204C>T		0.46		90	104		109
Colorectal Adenocarcinoma (TCGA, PanCancer Atlas)	TCGA-AG-3881-01	Rectal Adenocarcinoma	Q1367*	OncoKB: Likely Oncogenic, level NA;CIViC: NA;MyCancerGenome: not present;CancerHotspot: no;3DHotspot: no	MutationAssessor: NA;SIFT: NA;Polyphen-2: NA	Nonsense_Mutation	SNP		44	.	.	.	5	112175390	112175390	C	T	5:g.112175390C>T		0.54		103	89		173
Colorectal Adenocarcinoma (TCGA, PanCancer Atlas)	TCGA-F5-6810-01	Rectal Adenocarcinoma	Q1367*	OncoKB: Likely Oncogenic, level NA;CIViC: NA;MyCancerGenome: not present;CancerHotspot: no;3DHotspot: no	MutationAssessor: NA;SIFT: NA;Polyphen-2: NA	Nonsense_Mutation	SNP		44	.	.	.	5	112175390	112175390	C	T	5:g.112175390C>T		0.84		83	16		93
Colorectal Adenocarcinoma (TCGA, PanCancer Atlas)	TCGA-F5-6864-01	Rectal Adenocarcinoma	Q1367*	OncoKB: Likely Oncogenic, level NA;CIViC: NA;MyCancerGenome: not present;CancerHotspot: no;3DHotspot: no	MutationAssessor: NA;SIFT: NA;Polyphen-2: NA	Nonsense_Mutation	SNP		44	.	.	.	5	112175390	112175390	C	T	5:g.112175390C>T		0.54		14	12		44
Colorectal Adenocarcinoma (TCGA, PanCancer Atlas)	TCGA-A6-6654-01	Colon Adenocarcinoma	Q1367*	OncoKB: Likely Oncogenic, level NA;CIViC: NA;MyCancerGenome: not present;CancerHotspot: no;3DHotspot: no	MutationAssessor: NA;SIFT: NA;Polyphen-2: NA	Nonsense_Mutation	SNP		44	.	.	.	5	112175390	112175390	C	T	5:g.112175390C>T		0.14		8	48		47
Colorectal Adenocarcinoma (TCGA, PanCancer Atlas)	TCGA-AA-3660-01	Colon Adenocarcinoma	Q1367*	OncoKB: Likely Oncogenic, level NA;CIViC: NA;MyCancerGenome: not present;CancerHotspot: no;3DHotspot: no	MutationAssessor: NA;SIFT: NA;Polyphen-2: NA	Nonsense_Mutation	SNP		44	.	.	.	5	112175390	112175390	C	T	5:g.112175390C>T		0.3		33	77		128
Colorectal Adenocarcinoma (TCGA, PanCancer Atlas)	TCGA-AZ-4682-01	Colon Adenocarcinoma	Q1367*	OncoKB: Likely Oncogenic, level NA;CIViC: NA;MyCancerGenome: not present;CancerHotspot: no;3DHotspot: no	MutationAssessor: NA;SIFT: NA;Polyphen-2: NA	Nonsense_Mutation	SNP		44	.	.	.	5	112175390	112175390	C	T	5:g.112175390C>T		0.55		28	23		68
Colorectal Adenocarcinoma (TCGA, PanCancer Atlas)	TCGA-D5-6898-01	Colon Adenocarcinoma	Q1367*	OncoKB: Likely Oncogenic, level NA;CIViC: NA;MyCancerGenome: not present;CancerHotspot: no;3DHotspot: no	MutationAssessor: NA;SIFT: NA;Polyphen-2: NA	Nonsense_Mutation	SNP		44	.	.	.	5	112175390	112175390	C	T	5:g.112175390C>T		0.72		39	15		86
Colorectal Adenocarcinoma (TCGA, PanCancer Atlas)	TCGA-DM-A282-01	Colon Adenocarcinoma	Q1367*	OncoKB: Likely Oncogenic, level NA;CIViC: NA;MyCancerGenome: not present;CancerHotspot: no;3DHotspot: no	MutationAssessor: NA;SIFT: NA;Polyphen-2: NA	Nonsense_Mutation	SNP		44	.	.	.	5	112175390	112175390	C	T	5:g.112175390C>T		0.44		18	23		47
Colorectal Adenocarcinoma (TCGA, PanCancer Atlas)	TCGA-CA-6717-01	Mucinous Adenocarcinoma of the Colon and Rectum	R1920*	OncoKB: Likely Oncogenic, level NA;CIViC: NA;MyCancerGenome: not present;CancerHotspot: no;3DHotspot: no	MutationAssessor: NA;SIFT: NA;Polyphen-2: NA	Nonsense_Mutation	SNP		3	.	.	.	5	112177049	112177049	C	T	5:g.112177049C>T		0.1		18	165		129
Colorectal Adenocarcinoma (TCGA, PanCancer Atlas)	TCGA-AG-A032-01	Rectal Adenocarcinoma	R302*	OncoKB: Likely Oncogenic, level NA;CIViC: NA;MyCancerGenome: not present;CancerHotspot: no;3DHotspot: no	MutationAssessor: NA;SIFT: NA;Polyphen-2: NA	Nonsense_Mutation	SNP		26	.	.	.	5	112151261	112151261	C	T	5:g.112151261C>T		0.46		129	152		261
Colorectal Adenocarcinoma (TCGA, PanCancer Atlas)	TCGA-A6-2681-01	Colon Adenocarcinoma	R302*	OncoKB: Likely Oncogenic, level NA;CIViC: NA;MyCancerGenome: not present;CancerHotspot: no;3DHotspot: no	MutationAssessor: NA;SIFT: NA;Polyphen-2: NA	Nonsense_Mutation	SNP		26	.	.	.	5	112151261	112151261	C	T	5:g.112151261C>T		0.38		9	15		98
Colorectal Adenocarcinoma (TCGA, PanCancer Atlas)	TCGA-AA-3982-01	Colon Adenocarcinoma	R302*	OncoKB: Likely Oncogenic, level NA;CIViC: NA;MyCancerGenome: not present;CancerHotspot: no;3DHotspot: no	MutationAssessor: NA;SIFT: NA;Polyphen-2: NA	Nonsense_Mutation	SNP		26	.	.	.	5	112151261	112151261	C	T	5:g.112151261C>T		0.31		38	86		97
Colorectal Adenocarcinoma (TCGA, PanCancer Atlas)	TCGA-AZ-4682-01	Colon Adenocarcinoma	R302*	OncoKB: Likely Oncogenic, level NA;CIViC: NA;MyCancerGenome: not present;CancerHotspot: no;3DHotspot: no	MutationAssessor: NA;SIFT: NA;Polyphen-2: NA	Nonsense_Mutation	SNP		26	.	.	.	5	112151261	112151261	C	T	5:g.112151261C>T		0.41		7	10		29
Colorectal Adenocarcinoma (TCGA, PanCancer Atlas)	TCGA-AZ-6605-01	Colon Adenocarcinoma	R302*	OncoKB: Likely Oncogenic, level NA;CIViC: NA;MyCancerGenome: not present;CancerHotspot: no;3DHotspot: no	MutationAssessor: NA;SIFT: NA;Polyphen-2: NA	Nonsense_Mutation	SNP		26	.	.	.	5	112151261	112151261	C	T	5:g.112151261C>T		0.35		6	11		21
Colorectal Adenocarcinoma (TCGA, PanCancer Atlas)	TCGA-CK-4952-01	Mucinous Adenocarcinoma of the Colon and Rectum	R302*	OncoKB: Likely Oncogenic, level NA;CIViC: NA;MyCancerGenome: not present;CancerHotspot: no;3DHotspot: no	MutationAssessor: NA;SIFT: NA;Polyphen-2: NA	Nonsense_Mutation	SNP		26	.	.	.	5	112151261	112151261	C	T	5:g.112151261C>T		0.33		20	40		32
Colorectal Adenocarcinoma (TCGA, PanCancer Atlas)	TCGA-DY-A1H8-01	Rectal Adenocarcinoma	Q1338*	OncoKB: Likely Oncogenic, level NA;CIViC: NA;MyCancerGenome: not present;CancerHotspot: no;3DHotspot: no	MutationAssessor: NA;SIFT: NA;Polyphen-2: NA	Nonsense_Mutation	SNP		41	.	.	.	5	112175303	112175303	C	T	5:g.112175303C>T		0.85		63	11		54
Colorectal Adenocarcinoma (TCGA, PanCancer Atlas)	TCGA-F5-6812-01	Rectal Adenocarcinoma	Q1338*	OncoKB: Likely Oncogenic, level NA;CIViC: NA;MyCancerGenome: not present;CancerHotspot: no;3DHotspot: no	MutationAssessor: NA;SIFT: NA;Polyphen-2: NA	Nonsense_Mutation	SNP		41	.	.	.	5	112175303	112175303	C	T	5:g.112175303C>T		0.51	0.01	40	38	1	71
Colorectal Adenocarcinoma (TCGA, PanCancer Atlas)	TCGA-AD-6888-01	Colon Adenocarcinoma	Q1338*	OncoKB: Likely Oncogenic, level NA;CIViC: NA;MyCancerGenome: not present;CancerHotspot: no;3DHotspot: no	MutationAssessor: NA;SIFT: NA;Polyphen-2: NA	Nonsense_Mutation	SNP		41	.	.	.	5	112175303	112175303	C	T	5:g.112175303C>T		0.22	0.01	18	64	1	93
Colorectal Adenocarcinoma (TCGA, PanCancer Atlas)	TCGA-AG-3742-01	Rectal Adenocarcinoma	R499*	OncoKB: Likely Oncogenic, level NA;CIViC: NA;MyCancerGenome: not present;CancerHotspot: no;3DHotspot: no	MutationAssessor: NA;SIFT: NA;Polyphen-2: NA	Nonsense_Mutation	SNP		18	.	.	.	5	112162891	112162891	C	T	5:g.112162891C>T		0.37		45	76		205
Colorectal Adenocarcinoma (TCGA, PanCancer Atlas)	TCGA-DC-4749-01	Rectal Adenocarcinoma	R499*	OncoKB: Likely Oncogenic, level NA;CIViC: NA;MyCancerGenome: not present;CancerHotspot: no;3DHotspot: no	MutationAssessor: NA;SIFT: NA;Polyphen-2: NA	Nonsense_Mutation	SNP		18	.	.	.	5	112162891	112162891	C	T	5:g.112162891C>T		0.32		29	61		155
Colorectal Adenocarcinoma (TCGA, PanCancer Atlas)	TCGA-A6-6137-01	Colon Adenocarcinoma	R499*	OncoKB: Likely Oncogenic, level NA;CIViC: NA;MyCancerGenome: not present;CancerHotspot: no;3DHotspot: no	MutationAssessor: NA;SIFT: NA;Polyphen-2: NA	Nonsense_Mutation	SNP		18	.	.	.	5	112162891	112162891	C	T	5:g.112162891C>T		0.43		32	42		161
Colorectal Adenocarcinoma (TCGA, PanCancer Atlas)	TCGA-AA-3975-01	Colon Adenocarcinoma	R499*	OncoKB: Likely Oncogenic, level NA;CIViC: NA;MyCancerGenome: not present;CancerHotspot: no;3DHotspot: no	MutationAssessor: NA;SIFT: NA;Polyphen-2: NA	Nonsense_Mutation	SNP		18	.	.	.	5	112162891	112162891	C	T	5:g.112162891C>T		0.39		106	167		199
Colorectal Adenocarcinoma (TCGA, PanCancer Atlas)	TCGA-AY-5543-01	Colon Adenocarcinoma	R499*	OncoKB: Likely Oncogenic, level NA;CIViC: NA;MyCancerGenome: not present;CancerHotspot: no;3DHotspot: no	MutationAssessor: NA;SIFT: NA;Polyphen-2: NA	Nonsense_Mutation	SNP		18	.	.	.	5	112162891	112162891	C	T	5:g.112162891C>T		0.19		21	88		187
Colorectal Adenocarcinoma (TCGA, PanCancer Atlas)	TCGA-CM-6168-01	Colon Adenocarcinoma	R499*	OncoKB: Likely Oncogenic, level NA;CIViC: NA;MyCancerGenome: not present;CancerHotspot: no;3DHotspot: no	MutationAssessor: NA;SIFT: NA;Polyphen-2: NA	Nonsense_Mutation	SNP		18	.	.	.	5	112162891	112162891	C	T	5:g.112162891C>T		0.18		35	159		87
Colorectal Adenocarcinoma (TCGA, PanCancer Atlas)	TCGA-CM-6170-01	Colon Adenocarcinoma	R499*	OncoKB: Likely Oncogenic, level NA;CIViC: NA;MyCancerGenome: not present;CancerHotspot: no;3DHotspot: no	MutationAssessor: NA;SIFT: NA;Polyphen-2: NA	Nonsense_Mutation	SNP		18	.	.	.	5	112162891	112162891	C	T	5:g.112162891C>T		0.31		72	163		133
Colorectal Adenocarcinoma (TCGA, PanCancer Atlas)	TCGA-D5-6924-01	Colon Adenocarcinoma	R499*	OncoKB: Likely Oncogenic, level NA;CIViC: NA;MyCancerGenome: not present;CancerHotspot: no;3DHotspot: no	MutationAssessor: NA;SIFT: NA;Polyphen-2: NA	Nonsense_Mutation	SNP		18	.	.	.	5	112162891	112162891	C	T	5:g.112162891C>T		0.35		44	81		140
Colorectal Adenocarcinoma (TCGA, PanCancer Atlas)	TCGA-DM-A28C-01	Colon Adenocarcinoma	R499*	OncoKB: Likely Oncogenic, level NA;CIViC: NA;MyCancerGenome: not present;CancerHotspot: no;3DHotspot: no	MutationAssessor: NA;SIFT: NA;Polyphen-2: NA	Nonsense_Mutation	SNP		18	.	.	.	5	112162891	112162891	C	T	5:g.112162891C>T		0.82		63	14		114
Colorectal Adenocarcinoma (TCGA, PanCancer Atlas)	TCGA-NH-A5IV-01	Colon Adenocarcinoma	R499*	OncoKB: Likely Oncogenic, level NA;CIViC: NA;MyCancerGenome: not present;CancerHotspot: no;3DHotspot: no	MutationAssessor: NA;SIFT: NA;Polyphen-2: NA	Nonsense_Mutation	SNP		18	.	.	.	5	112162891	112162891	C	T	5:g.112162891C>T		0.45		53	65		106
Colorectal Adenocarcinoma (TCGA, PanCancer Atlas)	TCGA-AG-3731-01	Rectal Adenocarcinoma	R216*	OncoKB: Likely Oncogenic, level NA;CIViC: NA;MyCancerGenome: not present;CancerHotspot: no;3DHotspot: no	MutationAssessor: NA;SIFT: NA;Polyphen-2: NA	Nonsense_Mutation	SNP		36	.	.	.	5	112128143	112128143	C	T	5:g.112128143C>T		0.25		31	92		198
Colorectal Adenocarcinoma (TCGA, PanCancer Atlas)	TCGA-AG-3894-01	Rectal Adenocarcinoma	R216*	OncoKB: Likely Oncogenic, level NA;CIViC: NA;MyCancerGenome: not present;CancerHotspot: no;3DHotspot: no	MutationAssessor: NA;SIFT: NA;Polyphen-2: NA	Nonsense_Mutation	SNP		36	.	.	.	5	112128143	112128143	C	T	5:g.112128143C>T		0.21		17	65		114
Colorectal Adenocarcinoma (TCGA, PanCancer Atlas)	TCGA-EI-6509-01	Rectal Adenocarcinoma	R216*	OncoKB: Likely Oncogenic, level NA;CIViC: NA;MyCancerGenome: not present;CancerHotspot: no;3DHotspot: no	MutationAssessor: NA;SIFT: NA;Polyphen-2: NA	Nonsense_Mutation	SNP		36	.	.	.	5	112128143	112128143	C	T	5:g.112128143C>T		0.81		135	32		132
Colorectal Adenocarcinoma (TCGA, PanCancer Atlas)	TCGA-A6-A566-01	Mucinous Adenocarcinoma of the Colon and Rectum	R216*	OncoKB: Likely Oncogenic, level NA;CIViC: NA;MyCancerGenome: not present;CancerHotspot: no;3DHotspot: no	MutationAssessor: NA;SIFT: NA;Polyphen-2: NA	Nonsense_Mutation	SNP		36	.	.	.	5	112128143	112128143	C	T	5:g.112128143C>T		0.15	0.02	16	92	2	103
Colorectal Adenocarcinoma (TCGA, PanCancer Atlas)	TCGA-AA-3679-01	Colon Adenocarcinoma	R216*	OncoKB: Likely Oncogenic, level NA;CIViC: NA;MyCancerGenome: not present;CancerHotspot: no;3DHotspot: no	MutationAssessor: NA;SIFT: NA;Polyphen-2: NA	Nonsense_Mutation	SNP		36	.	.	.	5	112128143	112128143	C	T	5:g.112128143C>T		0.43		43	58		130
Colorectal Adenocarcinoma (TCGA, PanCancer Atlas)	TCGA-AA-3848-01	Colon Adenocarcinoma	R216*	OncoKB: Likely Oncogenic, level NA;CIViC: NA;MyCancerGenome: not present;CancerHotspot: no;3DHotspot: no	MutationAssessor: NA;SIFT: NA;Polyphen-2: NA	Nonsense_Mutation	SNP		36	.	.	.	5	112128143	112128143	C	T	5:g.112128143C>T		0.67		22	11		128
Colorectal Adenocarcinoma (TCGA, PanCancer Atlas)	TCGA-AA-3989-01	Colon Adenocarcinoma	R216*	OncoKB: Likely Oncogenic, level NA;CIViC: NA;MyCancerGenome: not present;CancerHotspot: no;3DHotspot: no	MutationAssessor: NA;SIFT: NA;Polyphen-2: NA	Nonsense_Mutation	SNP		36	.	.	.	5	112128143	112128143	C	T	5:g.112128143C>T		0.55		17	14		73
Colorectal Adenocarcinoma (TCGA, PanCancer Atlas)	TCGA-AD-6888-01	Colon Adenocarcinoma	R216*	OncoKB: Likely Oncogenic, level NA;CIViC: NA;MyCancerGenome: not present;CancerHotspot: no;3DHotspot: no	MutationAssessor: NA;SIFT: NA;Polyphen-2: NA	Nonsense_Mutation	SNP		36	.	.	.	5	112128143	112128143	C	T	5:g.112128143C>T		0.49		49	52		159
Colorectal Adenocarcinoma (TCGA, PanCancer Atlas)	TCGA-AZ-4681-01	Colon Adenocarcinoma	R216*	OncoKB: Likely Oncogenic, level NA;CIViC: NA;MyCancerGenome: not present;CancerHotspot: no;3DHotspot: no	MutationAssessor: NA;SIFT: NA;Polyphen-2: NA	Nonsense_Mutation	SNP		36	.	.	.	5	112128143	112128143	C	T	5:g.112128143C>T		0.79		38	10		87
Colorectal Adenocarcinoma (TCGA, PanCancer Atlas)	TCGA-CK-4947-01	Colon Adenocarcinoma	R216*	OncoKB: Likely Oncogenic, level NA;CIViC: NA;MyCancerGenome: not present;CancerHotspot: no;3DHotspot: no	MutationAssessor: NA;SIFT: NA;Polyphen-2: NA	Nonsense_Mutation	SNP		36	.	.	.	5	112128143	112128143	C	T	5:g.112128143C>T		0.25	0.0041	57	172	1	243
Colorectal Adenocarcinoma (TCGA, PanCancer Atlas)	TCGA-CK-5914-01	Colon Adenocarcinoma	R216*	OncoKB: Likely Oncogenic, level NA;CIViC: NA;MyCancerGenome: not present;CancerHotspot: no;3DHotspot: no	MutationAssessor: NA;SIFT: NA;Polyphen-2: NA	Nonsense_Mutation	SNP		36	.	.	.	5	112128143	112128143	C	T	5:g.112128143C>T		0.53		105	95		137
Colorectal Adenocarcinoma (TCGA, PanCancer Atlas)	TCGA-CM-5341-01	Colon Adenocarcinoma	R216*	OncoKB: Likely Oncogenic, level NA;CIViC: NA;MyCancerGenome: not present;CancerHotspot: no;3DHotspot: no	MutationAssessor: NA;SIFT: NA;Polyphen-2: NA	Nonsense_Mutation	SNP		36	.	.	.	5	112128143	112128143	C	T	5:g.112128143C>T		0.31		26	59		80
Colorectal Adenocarcinoma (TCGA, PanCancer Atlas)	TCGA-CM-6172-01	Colon Adenocarcinoma	R216*	OncoKB: Likely Oncogenic, level NA;CIViC: NA;MyCancerGenome: not present;CancerHotspot: no;3DHotspot: no	MutationAssessor: NA;SIFT: NA;Polyphen-2: NA	Nonsense_Mutation	SNP		36	.	.	.	5	112128143	112128143	C	T	5:g.112128143C>T		0.42		123	169		190
Colorectal Adenocarcinoma (TCGA, PanCancer Atlas)	TCGA-G4-6315-01	Colon Adenocarcinoma	R216*	OncoKB: Likely Oncogenic, level NA;CIViC: NA;MyCancerGenome: not present;CancerHotspot: no;3DHotspot: no	MutationAssessor: NA;SIFT: NA;Polyphen-2: NA	Nonsense_Mutation	SNP		36	.	.	.	5	112128143	112128143	C	T	5:g.112128143C>T		0.31		59	134		204
Colorectal Adenocarcinoma (TCGA, PanCancer Atlas)	TCGA-AF-4110-01	Rectal Adenocarcinoma	S1327*	OncoKB: Likely Oncogenic, level NA;CIViC: NA;MyCancerGenome: not present;CancerHotspot: no;3DHotspot: no	MutationAssessor: NA;SIFT: NA;Polyphen-2: NA	Nonsense_Mutation	SNP		8	.	.	.	5	112175271	112175271	C	A	5:g.112175271C>A		0.28		36	92		105
Colorectal Adenocarcinoma (TCGA, PanCancer Atlas)	TCGA-CL-5918-01	Rectal Adenocarcinoma	S1327*	OncoKB: Likely Oncogenic, level NA;CIViC: NA;MyCancerGenome: not present;CancerHotspot: no;3DHotspot: no	MutationAssessor: NA;SIFT: NA;Polyphen-2: NA	Nonsense_Mutation	SNP		8	.	.	.	5	112175271	112175271	C	A	5:g.112175271C>A		0.63	0.0048	73	42	1	206
Colorectal Adenocarcinoma (TCGA, PanCancer Atlas)	TCGA-AG-A01J-01	Rectal Adenocarcinoma	E1322*	OncoKB: Likely Oncogenic, level NA;CIViC: NA;MyCancerGenome: not present;CancerHotspot: no;3DHotspot: no	MutationAssessor: NA;SIFT: NA;Polyphen-2: NA	Nonsense_Mutation	SNP		24	.	.	.	5	112175255	112175255	G	T	5:g.112175255G>T		0.33		70	139		210
Colorectal Adenocarcinoma (TCGA, PanCancer Atlas)	TCGA-AG-A032-01	Rectal Adenocarcinoma	E1322*	OncoKB: Likely Oncogenic, level NA;CIViC: NA;MyCancerGenome: not present;CancerHotspot: no;3DHotspot: no	MutationAssessor: NA;SIFT: NA;Polyphen-2: NA	Nonsense_Mutation	SNP		24	.	.	.	5	112175255	112175255	G	T	5:g.112175255G>T		0.3		86	200		320
Colorectal Adenocarcinoma (TCGA, PanCancer Atlas)	TCGA-A6-5662-01	Colon Adenocarcinoma	E1322*	OncoKB: Likely Oncogenic, level NA;CIViC: NA;MyCancerGenome: not present;CancerHotspot: no;3DHotspot: no	MutationAssessor: NA;SIFT: NA;Polyphen-2: NA	Nonsense_Mutation	SNP		24	.	.	.	5	112175255	112175255	G	T	5:g.112175255G>T		0.88		216	29		314
Colorectal Adenocarcinoma (TCGA, PanCancer Atlas)	TCGA-AA-3673-01	Colon Adenocarcinoma	K993*	OncoKB: Likely Oncogenic, level NA;CIViC: NA;MyCancerGenome: not present;CancerHotspot: no;3DHotspot: no	MutationAssessor: NA;SIFT: NA;Polyphen-2: NA	Nonsense_Mutation	SNP		5	.	.	.	5	112174268	112174268	A	T	5:g.112174268A>T		0.44		91	117		228
Colorectal Adenocarcinoma (TCGA, PanCancer Atlas)	TCGA-DC-4749-01	Rectal Adenocarcinoma	Q1429*	OncoKB: Likely Oncogenic, level NA;CIViC: NA;MyCancerGenome: not present;CancerHotspot: no;3DHotspot: no	MutationAssessor: NA;SIFT: NA;Polyphen-2: NA	Nonsense_Mutation	SNP		54	.	.	.	5	112175576	112175576	C	T	5:g.112175576C>T		0.37	0.01	13	22	1	99
Colorectal Adenocarcinoma (TCGA, PanCancer Atlas)	TCGA-DC-6157-01	Rectal Adenocarcinoma	Q1429*	OncoKB: Likely Oncogenic, level NA;CIViC: NA;MyCancerGenome: not present;CancerHotspot: no;3DHotspot: no	MutationAssessor: NA;SIFT: NA;Polyphen-2: NA	Nonsense_Mutation	SNP		54	.	.	.	5	112175576	112175576	C	T	5:g.112175576C>T		0.29		31	77		99
Colorectal Adenocarcinoma (TCGA, PanCancer Atlas)	TCGA-DY-A1DC-01	Rectal Adenocarcinoma	Q1429*	OncoKB: Likely Oncogenic, level NA;CIViC: NA;MyCancerGenome: not present;CancerHotspot: no;3DHotspot: no	MutationAssessor: NA;SIFT: NA;Polyphen-2: NA	Nonsense_Mutation	SNP		54	.	.	.	5	112175576	112175576	C	T	5:g.112175576C>T		0.55		47	39		138
Colorectal Adenocarcinoma (TCGA, PanCancer Atlas)	TCGA-F4-6461-01	Colon Adenocarcinoma	Q1429*	OncoKB: Likely Oncogenic, level NA;CIViC: NA;MyCancerGenome: not present;CancerHotspot: no;3DHotspot: no	MutationAssessor: NA;SIFT: NA;Polyphen-2: NA	Nonsense_Mutation	SNP		54	.	.	.	5	112175576	112175576	C	T	5:g.112175576C>T		0.22		22	76		203
Colorectal Adenocarcinoma (TCGA, PanCancer Atlas)	TCGA-F4-6855-01	Colon Adenocarcinoma	Q1429*	OncoKB: Likely Oncogenic, level NA;CIViC: NA;MyCancerGenome: not present;CancerHotspot: no;3DHotspot: no	MutationAssessor: NA;SIFT: NA;Polyphen-2: NA	Nonsense_Mutation	SNP		54	.	.	.	5	112175576	112175576	C	T	5:g.112175576C>T		0.51		53	51		100
Colorectal Adenocarcinoma (TCGA, PanCancer Atlas)	TCGA-NH-A6GB-01	Colon Adenocarcinoma	Q1429*	OncoKB: Likely Oncogenic, level NA;CIViC: NA;MyCancerGenome: not present;CancerHotspot: no;3DHotspot: no	MutationAssessor: NA;SIFT: NA;Polyphen-2: NA	Nonsense_Mutation	SNP		54	.	.	.	5	112175576	112175576	C	T	5:g.112175576C>T		0.27		20	53		77
Colorectal Adenocarcinoma (TCGA, PanCancer Atlas)	TCGA-AA-3684-01	Mucinous Adenocarcinoma of the Colon and Rectum	S1465Rfs*9	OncoKB: Likely Oncogenic, level NA;CIViC: NA;MyCancerGenome: not present;CancerHotspot: no;3DHotspot: no	MutationAssessor: NA;SIFT: NA;Polyphen-2: NA	Frame_Shift_Ins	INS		103	.	.	.	5	112175675	112175676	-	AG	5:g.112175675_112175676insAG		0.21		56	210		217
Colorectal Adenocarcinoma (TCGA, PanCancer Atlas)	TCGA-G4-6323-01	Colon Adenocarcinoma	S1465Rfs*9	OncoKB: Likely Oncogenic, level NA;CIViC: NA;MyCancerGenome: not present;CancerHotspot: no;3DHotspot: no	MutationAssessor: NA;SIFT: NA;Polyphen-2: NA	Frame_Shift_Ins	INS		103	.	.	.	5	112175675	112175676	-	AG	5:g.112175675_112175676insAG		0.29		15	37		76
Colorectal Adenocarcinoma (TCGA, PanCancer Atlas)	TCGA-DC-6158-01	Rectal Adenocarcinoma	E1345*	OncoKB: Likely Oncogenic, level NA;CIViC: NA;MyCancerGenome: not present;CancerHotspot: no;3DHotspot: no	MutationAssessor: NA;SIFT: NA;Polyphen-2: NA	Nonsense_Mutation	SNP		9	.	.	.	5	112175324	112175324	G	T	5:g.112175324G>T		0.51		68	66		124
Colorectal Adenocarcinoma (TCGA, PanCancer Atlas)	TCGA-5M-AATE-01	Colon Adenocarcinoma	E1345*	OncoKB: Likely Oncogenic, level NA;CIViC: NA;MyCancerGenome: not present;CancerHotspot: no;3DHotspot: no	MutationAssessor: NA;SIFT: NA;Polyphen-2: NA	Nonsense_Mutation	SNP		9	.	.	.	5	112175324	112175324	G	T	5:g.112175324G>T		0.81	0.0056	89	21	1	176
Colorectal Adenocarcinoma (TCGA, PanCancer Atlas)	TCGA-F4-6808-01	Colon Adenocarcinoma	E1345*	OncoKB: Likely Oncogenic, level NA;CIViC: NA;MyCancerGenome: not present;CancerHotspot: no;3DHotspot: no	MutationAssessor: NA;SIFT: NA;Polyphen-2: NA	Nonsense_Mutation	SNP		9	.	.	.	5	112175324	112175324	G	T	5:g.112175324G>T		0.53		17	15		53
Colorectal Adenocarcinoma (TCGA, PanCancer Atlas)	TCGA-NH-A8F7-01	Colon Adenocarcinoma	E1345*	OncoKB: Likely Oncogenic, level NA;CIViC: NA;MyCancerGenome: not present;CancerHotspot: no;3DHotspot: no	MutationAssessor: NA;SIFT: NA;Polyphen-2: NA	Nonsense_Mutation	SNP		9	.	.	.	5	112175324	112175324	G	T	5:g.112175324G>T		0.31	0.009	37	83	1	110
Colorectal Adenocarcinoma (TCGA, PanCancer Atlas)	TCGA-AG-A00C-01	Rectal Adenocarcinoma	E1397*	OncoKB: Likely Oncogenic, level NA;CIViC: NA;MyCancerGenome: not present;CancerHotspot: no;3DHotspot: no	MutationAssessor: NA;SIFT: NA;Polyphen-2: NA	Nonsense_Mutation	SNP		26	.	.	.	5	112175480	112175480	G	T	5:g.112175480G>T		0.39		87	137		352
Colorectal Adenocarcinoma (TCGA, PanCancer Atlas)	TCGA-CI-6624-01	Rectal Adenocarcinoma	E1397*	OncoKB: Likely Oncogenic, level NA;CIViC: NA;MyCancerGenome: not present;CancerHotspot: no;3DHotspot: no	MutationAssessor: NA;SIFT: NA;Polyphen-2: NA	Nonsense_Mutation	SNP		26	.	.	.	5	112175480	112175480	G	T	5:g.112175480G>T		0.15		11	61		105
Colorectal Adenocarcinoma (TCGA, PanCancer Atlas)	TCGA-A6-6138-01	Colon Adenocarcinoma	E1397*	OncoKB: Likely Oncogenic, level NA;CIViC: NA;MyCancerGenome: not present;CancerHotspot: no;3DHotspot: no	MutationAssessor: NA;SIFT: NA;Polyphen-2: NA	Nonsense_Mutation	SNP		26	.	.	.	5	112175480	112175480	G	T	5:g.112175480G>T		0.57		98	73		142
Colorectal Adenocarcinoma (TCGA, PanCancer Atlas)	TCGA-AD-6901-01	Colon Adenocarcinoma	E1397*	OncoKB: Likely Oncogenic, level NA;CIViC: NA;MyCancerGenome: not present;CancerHotspot: no;3DHotspot: no	MutationAssessor: NA;SIFT: NA;Polyphen-2: NA	Nonsense_Mutation	SNP		26	.	.	.	5	112175480	112175480	G	T	5:g.112175480G>T		0.57		50	37		95
Colorectal Adenocarcinoma (TCGA, PanCancer Atlas)	TCGA-CM-5864-01	Colon Adenocarcinoma	E1397*	OncoKB: Likely Oncogenic, level NA;CIViC: NA;MyCancerGenome: not present;CancerHotspot: no;3DHotspot: no	MutationAssessor: NA;SIFT: NA;Polyphen-2: NA	Nonsense_Mutation	SNP		26	.	.	.	5	112175480	112175480	G	T	5:g.112175480G>T		0.86		178	30		119
Colorectal Adenocarcinoma (TCGA, PanCancer Atlas)	TCGA-CM-6676-01	Colon Adenocarcinoma	E1397*	OncoKB: Likely Oncogenic, level NA;CIViC: NA;MyCancerGenome: not present;CancerHotspot: no;3DHotspot: no	MutationAssessor: NA;SIFT: NA;Polyphen-2: NA	Nonsense_Mutation	SNP		26	.	.	.	5	112175480	112175480	G	T	5:g.112175480G>T		0.15		15	85		109
Colorectal Adenocarcinoma (TCGA, PanCancer Atlas)	TCGA-DM-A0X9-01	Colon Adenocarcinoma	E1397*	OncoKB: Likely Oncogenic, level NA;CIViC: NA;MyCancerGenome: not present;CancerHotspot: no;3DHotspot: no	MutationAssessor: NA;SIFT: NA;Polyphen-2: NA	Nonsense_Mutation	SNP		26	.	.	.	5	112175480	112175480	G	T	5:g.112175480G>T		0.42		47	65		115
Colorectal Adenocarcinoma (TCGA, PanCancer Atlas)	TCGA-DM-A28G-01	Colon Adenocarcinoma	E1397*	OncoKB: Likely Oncogenic, level NA;CIViC: NA;MyCancerGenome: not present;CancerHotspot: no;3DHotspot: no	MutationAssessor: NA;SIFT: NA;Polyphen-2: NA	Nonsense_Mutation	SNP		26	.	.	.	5	112175480	112175480	G	T	5:g.112175480G>T		0.5		20	20		59
Colorectal Adenocarcinoma (TCGA, PanCancer Atlas)	TCGA-CM-4744-01	Colon Adenocarcinoma	Q1477*	OncoKB: Likely Oncogenic, level NA;CIViC: NA;MyCancerGenome: not present;CancerHotspot: no;3DHotspot: no	MutationAssessor: NA;SIFT: NA;Polyphen-2: NA	Nonsense_Mutation	SNP		4	.	.	.	5	112175720	112175720	C	T	5:g.112175720C>T		0.57		50	37		97
Colorectal Adenocarcinoma (TCGA, PanCancer Atlas)	TCGA-CM-4752-01	Colon Adenocarcinoma	E1464Vfs*8	OncoKB: Likely Oncogenic, level NA;CIViC: NA;MyCancerGenome: not present;CancerHotspot: no;3DHotspot: no	MutationAssessor: NA;SIFT: NA;Polyphen-2: NA	Frame_Shift_Del	DEL		47	.	.	.	5	112175676	112175679	AGAG	-	5:g.112175676_112175679del		0.21		21	80		100
Colorectal Adenocarcinoma (TCGA, PanCancer Atlas)	TCGA-G4-6295-01	Colon Adenocarcinoma	E1464Vfs*8	OncoKB: Likely Oncogenic, level NA;CIViC: NA;MyCancerGenome: not present;CancerHotspot: no;3DHotspot: no	MutationAssessor: NA;SIFT: NA;Polyphen-2: NA	Frame_Shift_Del	DEL		47	.	.	.	5	112175676	112175679	AGAG	-	5:g.112175676_112175679del		0.36		42	76		82
Colorectal Adenocarcinoma (TCGA, PanCancer Atlas)	TCGA-AF-3911-01	Rectal Adenocarcinoma	P1319Lfs*2	OncoKB: Likely Oncogenic, level NA;CIViC: NA;MyCancerGenome: not present;CancerHotspot: no;3DHotspot: no	MutationAssessor: NA;SIFT: NA;Polyphen-2: NA	Frame_Shift_Del	DEL		22	.	.	.	5	112175246	112175246	C	-	5:g.112175246del		0.29		33	79		117
Colorectal Adenocarcinoma (TCGA, PanCancer Atlas)	TCGA-A6-6782-01	Colon Adenocarcinoma	P1319Lfs*2	OncoKB: Likely Oncogenic, level NA;CIViC: NA;MyCancerGenome: not present;CancerHotspot: no;3DHotspot: no	MutationAssessor: NA;SIFT: NA;Polyphen-2: NA	Frame_Shift_Del	DEL		22	.	.	.	5	112175246	112175246	C	-	5:g.112175246del		0.19		17	72		60
Colorectal Adenocarcinoma (TCGA, PanCancer Atlas)	TCGA-D5-6532-01	Colon Adenocarcinoma	P1319Lfs*2	OncoKB: Likely Oncogenic, level NA;CIViC: NA;MyCancerGenome: not present;CancerHotspot: no;3DHotspot: no	MutationAssessor: NA;SIFT: NA;Polyphen-2: NA	Frame_Shift_Del	DEL		22	.	.	.	5	112175246	112175246	C	-	5:g.112175246del		0.26		77	216		280
Colorectal Adenocarcinoma (TCGA, PanCancer Atlas)	TCGA-AG-3725-01	Rectal Adenocarcinoma	E1353*	OncoKB: Likely Oncogenic, level NA;CIViC: NA;MyCancerGenome: not present;CancerHotspot: no;3DHotspot: no	MutationAssessor: NA;SIFT: NA;Polyphen-2: NA	Nonsense_Mutation	SNP		25	.	.	.	5	112175348	112175348	G	T	5:g.112175348G>T		0.5		29	29		63
Colorectal Adenocarcinoma (TCGA, PanCancer Atlas)	TCGA-CI-6621-01	Rectal Adenocarcinoma	E1353*	OncoKB: Likely Oncogenic, level NA;CIViC: NA;MyCancerGenome: not present;CancerHotspot: no;3DHotspot: no	MutationAssessor: NA;SIFT: NA;Polyphen-2: NA	Nonsense_Mutation	SNP		25	.	.	.	5	112175348	112175348	G	T	5:g.112175348G>T		0.62		31	19		81
Colorectal Adenocarcinoma (TCGA, PanCancer Atlas)	TCGA-DC-6154-01	Rectal Adenocarcinoma	E1353*	OncoKB: Likely Oncogenic, level NA;CIViC: NA;MyCancerGenome: not present;CancerHotspot: no;3DHotspot: no	MutationAssessor: NA;SIFT: NA;Polyphen-2: NA	Nonsense_Mutation	SNP		25	.	.	.	5	112175348	112175348	G	T	5:g.112175348G>T		0.9		18	2		54
Colorectal Adenocarcinoma (TCGA, PanCancer Atlas)	TCGA-G4-6315-01	Colon Adenocarcinoma	E1353*	OncoKB: Likely Oncogenic, level NA;CIViC: NA;MyCancerGenome: not present;CancerHotspot: no;3DHotspot: no	MutationAssessor: NA;SIFT: NA;Polyphen-2: NA	Nonsense_Mutation	SNP		25	.	.	.	5	112175348	112175348	G	T	5:g.112175348G>T		0.27		39	108		114
Colorectal Adenocarcinoma (TCGA, PanCancer Atlas)	TCGA-DC-6681-01	Rectal Adenocarcinoma	R332*	OncoKB: Likely Oncogenic, level NA;CIViC: NA;MyCancerGenome: not present;CancerHotspot: no;3DHotspot: no	MutationAssessor: NA;SIFT: NA;Polyphen-2: NA	Nonsense_Mutation	SNP		14	.	.	.	5	112154723	112154723	C	T	5:g.112154723C>T		0.28		20	51		78
Colorectal Adenocarcinoma (TCGA, PanCancer Atlas)	TCGA-AA-3841-01	Colon Adenocarcinoma	R332*	OncoKB: Likely Oncogenic, level NA;CIViC: NA;MyCancerGenome: not present;CancerHotspot: no;3DHotspot: no	MutationAssessor: NA;SIFT: NA;Polyphen-2: NA	Nonsense_Mutation	SNP		14	.	.	.	5	112154723	112154723	C	T	5:g.112154723C>T		0.61		102	65		248
Colorectal Adenocarcinoma (TCGA, PanCancer Atlas)	TCGA-SS-A7HO-01	Colon Adenocarcinoma	R332*	OncoKB: Likely Oncogenic, level NA;CIViC: NA;MyCancerGenome: not present;CancerHotspot: no;3DHotspot: no	MutationAssessor: NA;SIFT: NA;Polyphen-2: NA	Nonsense_Mutation	SNP		14	.	.	.	5	112154723	112154723	C	T	5:g.112154723C>T		0.9	0.0079	134	15	1	126
Colorectal Adenocarcinoma (TCGA, PanCancer Atlas)	TCGA-AA-3947-01	Mucinous Adenocarcinoma of the Colon and Rectum	E1513*	OncoKB: Likely Oncogenic, level NA;CIViC: NA;MyCancerGenome: not present;CancerHotspot: no;3DHotspot: no	MutationAssessor: NA;SIFT: NA;Polyphen-2: NA	Nonsense_Mutation	SNP		4	.	.	.	5	112175828	112175828	G	T	5:g.112175828G>T		0.37	0.0058	59	101	1	172
Colorectal Adenocarcinoma (TCGA, PanCancer Atlas)	TCGA-AF-2690-01	Rectal Adenocarcinoma	S1415Rfs*4	OncoKB: Likely Oncogenic, level NA;CIViC: NA;MyCancerGenome: not present;CancerHotspot: no;3DHotspot: no	MutationAssessor: NA;SIFT: NA;Polyphen-2: NA	Frame_Shift_Del	DEL		16	.	.	.	5	112175536	112175536	T	-	5:g.112175536del		0.2		12	48		79
Colorectal Adenocarcinoma (TCGA, PanCancer Atlas)	TCGA-AA-3692-01	Mucinous Adenocarcinoma of the Colon and Rectum	E1374*	OncoKB: Likely Oncogenic, level NA;CIViC: NA;MyCancerGenome: not present;CancerHotspot: no;3DHotspot: no	MutationAssessor: NA;SIFT: NA;Polyphen-2: NA	Nonsense_Mutation	SNP		9	.	.	.	5	112175411	112175411	G	T	5:g.112175411G>T		0.41		72	102		146
Colorectal Adenocarcinoma (TCGA, PanCancer Atlas)	TCGA-AA-A02W-01	Colon Adenocarcinoma	E1374*	OncoKB: Likely Oncogenic, level NA;CIViC: NA;MyCancerGenome: not present;CancerHotspot: no;3DHotspot: no	MutationAssessor: NA;SIFT: NA;Polyphen-2: NA	Nonsense_Mutation	SNP		9	.	.	.	5	112175411	112175411	G	T	5:g.112175411G>T		0.33		49	98		561
Colorectal Adenocarcinoma (TCGA, PanCancer Atlas)	TCGA-AD-A5EK-01	Colon Adenocarcinoma	E1374*	OncoKB: Likely Oncogenic, level NA;CIViC: NA;MyCancerGenome: not present;CancerHotspot: no;3DHotspot: no	MutationAssessor: NA;SIFT: NA;Polyphen-2: NA	Nonsense_Mutation	SNP		9	.	.	.	5	112175411	112175411	G	T	5:g.112175411G>T		0.89	0.01	123	15	1	91
Colorectal Adenocarcinoma (TCGA, PanCancer Atlas)	TCGA-A6-2674-01	Mucinous Adenocarcinoma of the Colon and Rectum	R554*	OncoKB: Likely Oncogenic, level NA;CIViC: NA;MyCancerGenome: not present;CancerHotspot: no;3DHotspot: no	MutationAssessor: NA;SIFT: NA;Polyphen-2: NA	Nonsense_Mutation	SNP		18	.	.	.	5	112164586	112164586	C	T	5:g.112164586C>T		0.27		121	335		239
Colorectal Adenocarcinoma (TCGA, PanCancer Atlas)	TCGA-AA-3506-01	Colon Adenocarcinoma	R554*	OncoKB: Likely Oncogenic, level NA;CIViC: NA;MyCancerGenome: not present;CancerHotspot: no;3DHotspot: no	MutationAssessor: NA;SIFT: NA;Polyphen-2: NA	Nonsense_Mutation	SNP		18	.	.	.	5	112164586	112164586	C	T	5:g.112164586C>T		0.28		50	127		172
Colorectal Adenocarcinoma (TCGA, PanCancer Atlas)	TCGA-G4-6309-01	Colon Adenocarcinoma	R554*	OncoKB: Likely Oncogenic, level NA;CIViC: NA;MyCancerGenome: not present;CancerHotspot: no;3DHotspot: no	MutationAssessor: NA;SIFT: NA;Polyphen-2: NA	Nonsense_Mutation	SNP		18	.	.	.	5	112164586	112164586	C	T	5:g.112164586C>T		0.38		77	124		231
Colorectal Adenocarcinoma (TCGA, PanCancer Atlas)	TCGA-NH-A6GA-01	Colon Adenocarcinoma	R554*	OncoKB: Likely Oncogenic, level NA;CIViC: NA;MyCancerGenome: not present;CancerHotspot: no;3DHotspot: no	MutationAssessor: NA;SIFT: NA;Polyphen-2: NA	Nonsense_Mutation	SNP		18	.	.	.	5	112164586	112164586	C	T	5:g.112164586C>T		0.42	0.004	167	228	1	251
Colorectal Adenocarcinoma (TCGA, PanCancer Atlas)	TCGA-QG-A5Z2-01	Colon Adenocarcinoma	R554*	OncoKB: Likely Oncogenic, level NA;CIViC: NA;MyCancerGenome: not present;CancerHotspot: no;3DHotspot: no	MutationAssessor: NA;SIFT: NA;Polyphen-2: NA	Nonsense_Mutation	SNP		18	.	.	.	5	112164586	112164586	C	T	5:g.112164586C>T		0.31	0.0059	65	142	1	168
Colorectal Adenocarcinoma (TCGA, PanCancer Atlas)	TCGA-AG-A011-01	Rectal Adenocarcinoma	Q1406*	OncoKB: Likely Oncogenic, level NA;CIViC: NA;MyCancerGenome: not present;CancerHotspot: no;3DHotspot: no	MutationAssessor: NA;SIFT: NA;Polyphen-2: NA	Nonsense_Mutation	SNP		30	.	.	.	5	112175507	112175507	C	T	5:g.112175507C>T		0.24		64	202		226
Colorectal Adenocarcinoma (TCGA, PanCancer Atlas)	TCGA-AH-6643-01	Rectal Adenocarcinoma	Q1406*	OncoKB: Likely Oncogenic, level NA;CIViC: NA;MyCancerGenome: not present;CancerHotspot: no;3DHotspot: no	MutationAssessor: NA;SIFT: NA;Polyphen-2: NA	Nonsense_Mutation	SNP		30	.	.	.	5	112175507	112175507	C	T	5:g.112175507C>T		0.67		60	30		129
Colorectal Adenocarcinoma (TCGA, PanCancer Atlas)	TCGA-A6-6142-01	Colon Adenocarcinoma	Q1406*	OncoKB: Likely Oncogenic, level NA;CIViC: NA;MyCancerGenome: not present;CancerHotspot: no;3DHotspot: no	MutationAssessor: NA;SIFT: NA;Polyphen-2: NA	Nonsense_Mutation	SNP		30	.	.	.	5	112175507	112175507	C	T	5:g.112175507C>T		0.18		13	59		87
Colorectal Adenocarcinoma (TCGA, PanCancer Atlas)	TCGA-CM-6166-01	Colon Adenocarcinoma	Q1406*	OncoKB: Likely Oncogenic, level NA;CIViC: NA;MyCancerGenome: not present;CancerHotspot: no;3DHotspot: no	MutationAssessor: NA;SIFT: NA;Polyphen-2: NA	Nonsense_Mutation	SNP		30	.	.	.	5	112175507	112175507	C	T	5:g.112175507C>T		0.39		75	118		131
Colorectal Adenocarcinoma (TCGA, PanCancer Atlas)	TCGA-G4-6294-01	Colon Adenocarcinoma	Q1406*	OncoKB: Likely Oncogenic, level NA;CIViC: NA;MyCancerGenome: not present;CancerHotspot: no;3DHotspot: no	MutationAssessor: NA;SIFT: NA;Polyphen-2: NA	Nonsense_Mutation	SNP		30	.	.	.	5	112175507	112175507	C	T	5:g.112175507C>T		0.36	0.0076	57	103	1	130
Colorectal Adenocarcinoma (TCGA, PanCancer Atlas)	TCGA-AA-3976-01	Colon Adenocarcinoma	Q901*	OncoKB: Likely Oncogenic, level NA;CIViC: NA;MyCancerGenome: not present;CancerHotspot: no;3DHotspot: no	MutationAssessor: NA;SIFT: NA;Polyphen-2: NA	Nonsense_Mutation	SNP		1	.	.	.	5	112173992	112173992	C	T	5:g.112173992C>T		0.44		32	41		59
Colorectal Adenocarcinoma (TCGA, PanCancer Atlas)	TCGA-F4-6806-01	Colon Adenocarcinoma	Q1447*	OncoKB: Likely Oncogenic, level NA;CIViC: NA;MyCancerGenome: not present;CancerHotspot: no;3DHotspot: no	MutationAssessor: NA;SIFT: NA;Polyphen-2: NA	Nonsense_Mutation	SNP		7	.	.	.	5	112175630	112175630	C	T	5:g.112175630C>T		0.23		21	71		92
Colorectal Adenocarcinoma (TCGA, PanCancer Atlas)	TCGA-CA-5797-01	Colon Adenocarcinoma	W423*	OncoKB: Likely Oncogenic, level NA;CIViC: NA;MyCancerGenome: not present;CancerHotspot: no;3DHotspot: no	MutationAssessor: NA;SIFT: NA;Polyphen-2: NA	Nonsense_Mutation	SNP			.	.	.	5	112154998	112154998	G	A	5:g.112154998G>A		0.32		68	143		291
Colorectal Adenocarcinoma (TCGA, PanCancer Atlas)	TCGA-AA-3864-01	Colon Adenocarcinoma	R348*	OncoKB: Likely Oncogenic, level NA;CIViC: NA;MyCancerGenome: not present;CancerHotspot: no;3DHotspot: no	MutationAssessor: NA;SIFT: NA;Polyphen-2: NA	Nonsense_Mutation	SNP		4	.	.	.	5	112154771	112154771	C	T	5:g.112154771C>T		0.34		36	71		194
Colorectal Adenocarcinoma (TCGA, PanCancer Atlas)	TCGA-CA-6717-01	Mucinous Adenocarcinoma of the Colon and Rectum	R348*	OncoKB: Likely Oncogenic, level NA;CIViC: NA;MyCancerGenome: not present;CancerHotspot: no;3DHotspot: no	MutationAssessor: NA;SIFT: NA;Polyphen-2: NA	Nonsense_Mutation	SNP		4	.	.	.	5	112154771	112154771	C	T	5:g.112154771C>T		0.09		7	69		56
Colorectal Adenocarcinoma (TCGA, PanCancer Atlas)	TCGA-AU-3779-01	Colon Adenocarcinoma	S1344*	OncoKB: Likely Oncogenic, level NA;CIViC: NA;MyCancerGenome: not present;CancerHotspot: no;3DHotspot: no	MutationAssessor: NA;SIFT: NA;Polyphen-2: NA	Nonsense_Mutation	SNP		6	.	.	.	5	112175322	112175322	C	A	5:g.112175322C>A		0.18		25	115		153
Colorectal Adenocarcinoma (TCGA, PanCancer Atlas)	TCGA-CL-5917-01	Rectal Adenocarcinoma	I1417Lfs*2	OncoKB: Likely Oncogenic, level NA;CIViC: NA;MyCancerGenome: not present;CancerHotspot: no;3DHotspot: no	MutationAssessor: NA;SIFT: NA;Polyphen-2: NA	Frame_Shift_Del	DEL		4	.	.	.	5	112175539	112175539	C	-	5:g.112175539del		0.3		37	87		32
Colorectal Adenocarcinoma (TCGA, PanCancer Atlas)	TCGA-F5-6814-01	Rectal Adenocarcinoma	R2237*	OncoKB: Likely Oncogenic, level NA;CIViC: NA;MyCancerGenome: not present;CancerHotspot: no;3DHotspot: no	MutationAssessor: NA;SIFT: NA;Polyphen-2: NA	Nonsense_Mutation	SNP		4	.	.	.	5	112178000	112178000	C	T	5:g.112178000C>T		0.43		23	30		124
Colorectal Adenocarcinoma (TCGA, PanCancer Atlas)	TCGA-AA-3984-01	Colon Adenocarcinoma	R2237*	OncoKB: Likely Oncogenic, level NA;CIViC: NA;MyCancerGenome: not present;CancerHotspot: no;3DHotspot: no	MutationAssessor: NA;SIFT: NA;Polyphen-2: NA	Nonsense_Mutation	SNP		4	.	.	.	5	112178000	112178000	C	T	5:g.112178000C>T		0.24		33	104		144
Colorectal Adenocarcinoma (TCGA, PanCancer Atlas)	TCGA-AZ-4315-01	Colon Adenocarcinoma	R2237*	OncoKB: Likely Oncogenic, level NA;CIViC: NA;MyCancerGenome: not present;CancerHotspot: no;3DHotspot: no	MutationAssessor: NA;SIFT: NA;Polyphen-2: NA	Nonsense_Mutation	SNP		4	.	.	.	5	112178000	112178000	C	T	5:g.112178000C>T		0.26		24	70		185
Colorectal Adenocarcinoma (TCGA, PanCancer Atlas)	TCGA-CM-5860-01	Colon Adenocarcinoma	R2237*	OncoKB: Likely Oncogenic, level NA;CIViC: NA;MyCancerGenome: not present;CancerHotspot: no;3DHotspot: no	MutationAssessor: NA;SIFT: NA;Polyphen-2: NA	Nonsense_Mutation	SNP		4	.	.	.	5	112178000	112178000	C	T	5:g.112178000C>T		0.31		33	74		143
Colorectal Adenocarcinoma (TCGA, PanCancer Atlas)	TCGA-EI-6514-01	Rectal Adenocarcinoma	Q1131*	OncoKB: Likely Oncogenic, level NA;CIViC: NA;MyCancerGenome: not present;CancerHotspot: no;3DHotspot: no	MutationAssessor: NA;SIFT: NA;Polyphen-2: NA	Nonsense_Mutation	SNP		3	.	.	.	5	112174682	112174682	C	T	5:g.112174682C>T		0.5		53	54		96
Colorectal Adenocarcinoma (TCGA, PanCancer Atlas)	TCGA-AG-3742-01	Rectal Adenocarcinoma	Q1303*	OncoKB: Likely Oncogenic, level NA;CIViC: NA;MyCancerGenome: not present;CancerHotspot: no;3DHotspot: no	MutationAssessor: NA;SIFT: NA;Polyphen-2: NA	Nonsense_Mutation	SNP		25	.	.	.	5	112175198	112175198	C	T	5:g.112175198C>T		0.4		67	102		203
Colorectal Adenocarcinoma (TCGA, PanCancer Atlas)	TCGA-AZ-6605-01	Colon Adenocarcinoma	Q1303*	OncoKB: Likely Oncogenic, level NA;CIViC: NA;MyCancerGenome: not present;CancerHotspot: no;3DHotspot: no	MutationAssessor: NA;SIFT: NA;Polyphen-2: NA	Nonsense_Mutation	SNP		25	.	.	.	5	112175198	112175198	C	T	5:g.112175198C>T		0.11		7	58		69
Colorectal Adenocarcinoma (TCGA, PanCancer Atlas)	TCGA-F5-6814-01	Rectal Adenocarcinoma	R2204*	OncoKB: Likely Oncogenic, level NA;CIViC: NA;MyCancerGenome: not present;CancerHotspot: no;3DHotspot: no	MutationAssessor: NA;SIFT: NA;Polyphen-2: NA	Nonsense_Mutation	SNP		8	.	.	.	5	112177901	112177901	C	T	5:g.112177901C>T		0.18		8	36		90
Colorectal Adenocarcinoma (TCGA, PanCancer Atlas)	TCGA-5M-AAT6-01	Colon Adenocarcinoma	N1455Ifs*18	OncoKB: Likely Oncogenic, level NA;CIViC: NA;MyCancerGenome: not present;CancerHotspot: no;3DHotspot: no	MutationAssessor: NA;SIFT: NA;Polyphen-2: NA	Frame_Shift_Del	DEL		15	.	.	.	5	112175651	112175651	A	-	5:g.112175651del		0.13		28	181		168
Colorectal Adenocarcinoma (TCGA, PanCancer Atlas)	TCGA-AA-3489-01	Colon Adenocarcinoma	S1392*	OncoKB: Likely Oncogenic, level NA;CIViC: NA;MyCancerGenome: not present;CancerHotspot: no;3DHotspot: no	MutationAssessor: NA;SIFT: NA;Polyphen-2: NA	Nonsense_Mutation	SNP		8	.	.	.	5	112175466	112175466	C	A	5:g.112175466C>A		0.36		20	35		44
Colorectal Adenocarcinoma (TCGA, PanCancer Atlas)	TCGA-CA-6717-01	Mucinous Adenocarcinoma of the Colon and Rectum	S1392*	OncoKB: Likely Oncogenic, level NA;CIViC: NA;MyCancerGenome: not present;CancerHotspot: no;3DHotspot: no	MutationAssessor: NA;SIFT: NA;Polyphen-2: NA	Nonsense_Mutation	SNP		8	.	.	.	5	112175466	112175466	C	A	5:g.112175466C>A		0.19		16	67		53
Colorectal Adenocarcinoma (TCGA, PanCancer Atlas)	TCGA-5M-AAT5-01	Colon Adenocarcinoma	Q264*	OncoKB: Likely Oncogenic, level NA;CIViC: NA;MyCancerGenome: not present;CancerHotspot: no;3DHotspot: no	MutationAssessor: NA;SIFT: NA;Polyphen-2: NA	Nonsense_Mutation	SNP		1	.	.	.	5	112137036	112137036	C	T	5:g.112137036C>T		0.31		267	591		585
Colorectal Adenocarcinoma (TCGA, PanCancer Atlas)	TCGA-A6-2677-01	Colon Adenocarcinoma	Q480*	OncoKB: Likely Oncogenic, level NA;CIViC: NA;MyCancerGenome: not present;CancerHotspot: no;3DHotspot: no	MutationAssessor: NA;SIFT: NA;Polyphen-2: NA	Nonsense_Mutation	SNP		2	.	.	.	5	112162834	112162834	C	T	5:g.112162834C>T		0.48	0.0066	31	34	1	151
Colorectal Adenocarcinoma (TCGA, PanCancer Atlas)	TCGA-AG-A00C-01	Rectal Adenocarcinoma	E1209*	OncoKB: Likely Oncogenic, level NA;CIViC: NA;MyCancerGenome: not present;CancerHotspot: no;3DHotspot: no	MutationAssessor: NA;SIFT: NA;Polyphen-2: NA	Nonsense_Mutation	SNP		7	.	.	.	5	112174916	112174916	G	T	5:g.112174916G>T		0.39		94	150		403
Colorectal Adenocarcinoma (TCGA, PanCancer Atlas)	TCGA-DM-A0XF-01	Colon Adenocarcinoma	E1209*	OncoKB: Likely Oncogenic, level NA;CIViC: NA;MyCancerGenome: not present;CancerHotspot: no;3DHotspot: no	MutationAssessor: NA;SIFT: NA;Polyphen-2: NA	Nonsense_Mutation	SNP		7	.	.	.	5	112174916	112174916	G	T	5:g.112174916G>T		0.36		33	59		50
Colorectal Adenocarcinoma (TCGA, PanCancer Atlas)	TCGA-AA-3666-01	Colon Adenocarcinoma	E1552Gfs*6	OncoKB: Likely Oncogenic, level NA;CIViC: NA;MyCancerGenome: not present;CancerHotspot: no;3DHotspot: no	MutationAssessor: NA;SIFT: NA;Polyphen-2: NA	Frame_Shift_Del	DEL		11	.	.	.	5	112175944	112175945	AG	-	5:g.112175944_112175945del		0.25		145	436		406
Colorectal Adenocarcinoma (TCGA, PanCancer Atlas)	TCGA-AA-3947-01	Mucinous Adenocarcinoma of the Colon and Rectum	D849Ifs*12	OncoKB: Likely Oncogenic, level NA;CIViC: NA;MyCancerGenome: not present;CancerHotspot: no;3DHotspot: no	MutationAssessor: NA;SIFT: NA;Polyphen-2: NA	Frame_Shift_Del	DEL		9	.	.	.	5	112173831	112173831	A	-	5:g.112173831del		0.25		38	115		105
Colorectal Adenocarcinoma (TCGA, PanCancer Atlas)	TCGA-D5-6540-01	Mucinous Adenocarcinoma of the Colon and Rectum	D849Ifs*12	OncoKB: Likely Oncogenic, level NA;CIViC: NA;MyCancerGenome: not present;CancerHotspot: no;3DHotspot: no	MutationAssessor: NA;SIFT: NA;Polyphen-2: NA	Frame_Shift_Del	DEL		9	.	.	.	5	112173831	112173831	A	-	5:g.112173831del		0.32		41	88		44
Colorectal Adenocarcinoma (TCGA, PanCancer Atlas)	TCGA-AG-3878-01	Rectal Adenocarcinoma	Q1328*	OncoKB: Likely Oncogenic, level NA;CIViC: NA;MyCancerGenome: not present;CancerHotspot: no;3DHotspot: no	MutationAssessor: NA;SIFT: NA;Polyphen-2: NA	Nonsense_Mutation	SNP		17	.	.	.	5	112175273	112175273	C	T	5:g.112175273C>T		0.33		62	125		152
Colorectal Adenocarcinoma (TCGA, PanCancer Atlas)	TCGA-A6-6782-01	Colon Adenocarcinoma	E918*	OncoKB: Likely Oncogenic, level NA;CIViC: NA;MyCancerGenome: not present;CancerHotspot: no;3DHotspot: no	MutationAssessor: NA;SIFT: NA;Polyphen-2: NA	Nonsense_Mutation	SNP		5	.	.	.	5	112174043	112174043	G	T	5:g.112174043G>T		0.21		7	27		19
Colorectal Adenocarcinoma (TCGA, PanCancer Atlas)	TCGA-D5-6533-01	Colon Adenocarcinoma	E918*	OncoKB: Likely Oncogenic, level NA;CIViC: NA;MyCancerGenome: not present;CancerHotspot: no;3DHotspot: no	MutationAssessor: NA;SIFT: NA;Polyphen-2: NA	Nonsense_Mutation	SNP		5	.	.	.	5	112174043	112174043	G	T	5:g.112174043G>T		0.4		59	89		121
Colorectal Adenocarcinoma (TCGA, PanCancer Atlas)	TCGA-AG-3898-01	Rectal Adenocarcinoma	R805*	OncoKB: Likely Oncogenic, level NA;CIViC: NA;MyCancerGenome: not present;CancerHotspot: no;3DHotspot: no	MutationAssessor: NA;SIFT: NA;Polyphen-2: NA	Nonsense_Mutation	SNP		18	.	.	.	5	112173704	112173704	C	T	5:g.112173704C>T		0.34		34	65		189
Colorectal Adenocarcinoma (TCGA, PanCancer Atlas)	TCGA-A6-3808-01	Colon Adenocarcinoma	R805*	OncoKB: Likely Oncogenic, level NA;CIViC: NA;MyCancerGenome: not present;CancerHotspot: no;3DHotspot: no	MutationAssessor: NA;SIFT: NA;Polyphen-2: NA	Nonsense_Mutation	SNP		18	.	.	.	5	112173704	112173704	C	T	5:g.112173704C>T		0.2		36	148		9
Colorectal Adenocarcinoma (TCGA, PanCancer Atlas)	TCGA-AA-3692-01	Mucinous Adenocarcinoma of the Colon and Rectum	R805*	OncoKB: Likely Oncogenic, level NA;CIViC: NA;MyCancerGenome: not present;CancerHotspot: no;3DHotspot: no	MutationAssessor: NA;SIFT: NA;Polyphen-2: NA	Nonsense_Mutation	SNP		18	.	.	.	5	112173704	112173704	C	T	5:g.112173704C>T		0.39		53	82		140
Colorectal Adenocarcinoma (TCGA, PanCancer Atlas)	TCGA-AA-3994-01	Mucinous Adenocarcinoma of the Colon and Rectum	R805*	OncoKB: Likely Oncogenic, level NA;CIViC: NA;MyCancerGenome: not present;CancerHotspot: no;3DHotspot: no	MutationAssessor: NA;SIFT: NA;Polyphen-2: NA	Nonsense_Mutation	SNP		18	.	.	.	5	112173704	112173704	C	T	5:g.112173704C>T		0.38		75	122		207
Colorectal Adenocarcinoma (TCGA, PanCancer Atlas)	TCGA-AA-A03F-01	Mucinous Adenocarcinoma of the Colon and Rectum	R805*	OncoKB: Likely Oncogenic, level NA;CIViC: NA;MyCancerGenome: not present;CancerHotspot: no;3DHotspot: no	MutationAssessor: NA;SIFT: NA;Polyphen-2: NA	Nonsense_Mutation	SNP		18	.	.	.	5	112173704	112173704	C	T	5:g.112173704C>T		0.32		25	52		133
Colorectal Adenocarcinoma (TCGA, PanCancer Atlas)	TCGA-CM-6169-01	Colon Adenocarcinoma	R805*	OncoKB: Likely Oncogenic, level NA;CIViC: NA;MyCancerGenome: not present;CancerHotspot: no;3DHotspot: no	MutationAssessor: NA;SIFT: NA;Polyphen-2: NA	Nonsense_Mutation	SNP		18	.	.	.	5	112173704	112173704	C	T	5:g.112173704C>T		0.4		31	47		45
Colorectal Adenocarcinoma (TCGA, PanCancer Atlas)	TCGA-DM-A28E-01	Colon Adenocarcinoma	R805*	OncoKB: Likely Oncogenic, level NA;CIViC: NA;MyCancerGenome: not present;CancerHotspot: no;3DHotspot: no	MutationAssessor: NA;SIFT: NA;Polyphen-2: NA	Nonsense_Mutation	SNP		18	.	.	.	5	112173704	112173704	C	T	5:g.112173704C>T		0.49		23	24		55
Colorectal Adenocarcinoma (TCGA, PanCancer Atlas)	TCGA-AA-3530-01	Colon Adenocarcinoma	Q1469*	OncoKB: Likely Oncogenic, level NA;CIViC: NA;MyCancerGenome: not present;CancerHotspot: no;3DHotspot: no	MutationAssessor: NA;SIFT: NA;Polyphen-2: NA	Nonsense_Mutation	SNP		8	.	.	.	5	112175696	112175696	C	T	5:g.112175696C>T		0.75		47	16		17
Colorectal Adenocarcinoma (TCGA, PanCancer Atlas)	TCGA-D5-5538-01	Colon Adenocarcinoma	Q1469*	OncoKB: Likely Oncogenic, level NA;CIViC: NA;MyCancerGenome: not present;CancerHotspot: no;3DHotspot: no	MutationAssessor: NA;SIFT: NA;Polyphen-2: NA	Nonsense_Mutation	SNP		8	.	.	.	5	112175696	112175696	C	T	5:g.112175696C>T		0.23		36	119		67
Colorectal Adenocarcinoma (TCGA, PanCancer Atlas)	TCGA-AA-3685-01	Colon Adenocarcinoma	Q978*	OncoKB: Likely Oncogenic, level NA;CIViC: NA;MyCancerGenome: not present;CancerHotspot: no;3DHotspot: no	MutationAssessor: NA;SIFT: NA;Polyphen-2: NA	Nonsense_Mutation	SNP		3	.	.	.	5	112174223	112174223	C	T	5:g.112174223C>T		0.25		50	147		152
Colorectal Adenocarcinoma (TCGA, PanCancer Atlas)	TCGA-AA-A01I-01	Colon Adenocarcinoma	Y935*	OncoKB: Likely Oncogenic, level NA;CIViC: NA;MyCancerGenome: not present;CancerHotspot: no;3DHotspot: no	MutationAssessor: NA;SIFT: NA;Polyphen-2: NA	Nonsense_Mutation	SNP		28	.	.	.	5	112174096	112174096	C	A	5:g.112174096C>A		0.27		66	178		156
Colorectal Adenocarcinoma (TCGA, PanCancer Atlas)	TCGA-AD-6890-01	Colon Adenocarcinoma	Y935*	OncoKB: Likely Oncogenic, level NA;CIViC: NA;MyCancerGenome: not present;CancerHotspot: no;3DHotspot: no	MutationAssessor: NA;SIFT: NA;Polyphen-2: NA	Nonsense_Mutation	SNP		28	.	.	.	5	112174096	112174096	C	A	5:g.112174096C>A		0.47		30	34		72
Colorectal Adenocarcinoma (TCGA, PanCancer Atlas)	TCGA-DM-A0XD-01	Colon Adenocarcinoma	Y935*	OncoKB: Likely Oncogenic, level NA;CIViC: NA;MyCancerGenome: not present;CancerHotspot: no;3DHotspot: no	MutationAssessor: NA;SIFT: NA;Polyphen-2: NA	Nonsense_Mutation	SNP		28	.	.	.	5	112174096	112174096	C	A	5:g.112174096C>A		0.37		34	59		108
Colorectal Adenocarcinoma (TCGA, PanCancer Atlas)	TCGA-F4-6855-01	Colon Adenocarcinoma	Y935*	OncoKB: Likely Oncogenic, level NA;CIViC: NA;MyCancerGenome: not present;CancerHotspot: no;3DHotspot: no	MutationAssessor: NA;SIFT: NA;Polyphen-2: NA	Nonsense_Mutation	SNP		28	.	.	.	5	112174096	112174096	C	A	5:g.112174096C>A		0.2		16	63		64
Colorectal Adenocarcinoma (TCGA, PanCancer Atlas)	TCGA-AA-3685-01	Colon Adenocarcinoma	K1370*	OncoKB: Likely Oncogenic, level NA;CIViC: NA;MyCancerGenome: not present;CancerHotspot: no;3DHotspot: no	MutationAssessor: NA;SIFT: NA;Polyphen-2: NA	Nonsense_Mutation	SNP		4	.	.	.	5	112175399	112175399	A	T	5:g.112175399A>T		0.44		139	177		195
Colorectal Adenocarcinoma (TCGA, PanCancer Atlas)	TCGA-CM-5344-01	Colon Adenocarcinoma	K1370*	OncoKB: Likely Oncogenic, level NA;CIViC: NA;MyCancerGenome: not present;CancerHotspot: no;3DHotspot: no	MutationAssessor: NA;SIFT: NA;Polyphen-2: NA	Nonsense_Mutation	SNP		4	.	.	.	5	112175399	112175399	A	T	5:g.112175399A>T		0.57		76	57		127
Colorectal Adenocarcinoma (TCGA, PanCancer Atlas)	TCGA-AA-3818-01	Colon Adenocarcinoma	S1411Rfs*4	OncoKB: Likely Oncogenic, level NA;CIViC: NA;MyCancerGenome: not present;CancerHotspot: no;3DHotspot: no	MutationAssessor: NA;SIFT: NA;Polyphen-2: NA	Frame_Shift_Del	DEL		26	.	.	.	5	112175524	112175524	T	-	5:g.112175524del		0.3		62	143		141
Colorectal Adenocarcinoma (TCGA, PanCancer Atlas)	TCGA-AG-A01Y-01	Rectal Adenocarcinoma	Q1294*	OncoKB: Likely Oncogenic, level NA;CIViC: NA;MyCancerGenome: not present;CancerHotspot: no;3DHotspot: no	MutationAssessor: NA;SIFT: NA;Polyphen-2: NA	Nonsense_Mutation	SNP		21	.	.	.	5	112175171	112175171	C	T	5:g.112175171C>T		0.68		79	37		145
Colorectal Adenocarcinoma (TCGA, PanCancer Atlas)	TCGA-AA-3837-01	Mucinous Adenocarcinoma of the Colon and Rectum	Q1294*	OncoKB: Likely Oncogenic, level NA;CIViC: NA;MyCancerGenome: not present;CancerHotspot: no;3DHotspot: no	MutationAssessor: NA;SIFT: NA;Polyphen-2: NA	Nonsense_Mutation	SNP		21	.	.	.	5	112175171	112175171	C	T	5:g.112175171C>T		0.31		45	102		137
Colorectal Adenocarcinoma (TCGA, PanCancer Atlas)	TCGA-D5-6924-01	Colon Adenocarcinoma	Q1294*	OncoKB: Likely Oncogenic, level NA;CIViC: NA;MyCancerGenome: not present;CancerHotspot: no;3DHotspot: no	MutationAssessor: NA;SIFT: NA;Polyphen-2: NA	Nonsense_Mutation	SNP		21	.	.	.	5	112175171	112175171	C	T	5:g.112175171C>T		0.24		25	79		117
Colorectal Adenocarcinoma (TCGA, PanCancer Atlas)	TCGA-AG-3901-01	Rectal Adenocarcinoma	V1414*	OncoKB: Likely Oncogenic, level NA;CIViC: NA;MyCancerGenome: not present;CancerHotspot: no;3DHotspot: no	MutationAssessor: NA;SIFT: NA;Polyphen-2: NA	Frame_Shift_Del	DEL		24	.	.	.	5	112175530	112175530	G	-	5:g.112175530del		0.21		46	171		245
Colorectal Adenocarcinoma (TCGA, PanCancer Atlas)	TCGA-AA-3976-01	Colon Adenocarcinoma	V1414*	OncoKB: Likely Oncogenic, level NA;CIViC: NA;MyCancerGenome: not present;CancerHotspot: no;3DHotspot: no	MutationAssessor: NA;SIFT: NA;Polyphen-2: NA	Frame_Shift_Del	DEL		24	.	.	.	5	112175530	112175530	G	-	5:g.112175530del		0.26		36	105		57
Colorectal Adenocarcinoma (TCGA, PanCancer Atlas)	TCGA-DM-A28F-01	Colon Adenocarcinoma	V1414*	OncoKB: Likely Oncogenic, level NA;CIViC: NA;MyCancerGenome: not present;CancerHotspot: no;3DHotspot: no	MutationAssessor: NA;SIFT: NA;Polyphen-2: NA	Frame_Shift_Del	DEL		24	.	.	.	5	112175530	112175530	G	-	5:g.112175530del		0.24		24	78		97
Colorectal Adenocarcinoma (TCGA, PanCancer Atlas)	TCGA-DM-A28M-01	Colon Adenocarcinoma	V1414*	OncoKB: Likely Oncogenic, level NA;CIViC: NA;MyCancerGenome: not present;CancerHotspot: no;3DHotspot: no	MutationAssessor: NA;SIFT: NA;Polyphen-2: NA	Frame_Shift_Del	DEL		24	.	.	.	5	112175530	112175530	G	-	5:g.112175530del		0.39		56	89		108
Colorectal Adenocarcinoma (TCGA, PanCancer Atlas)	TCGA-QL-A97D-01	Colon Adenocarcinoma	V1414*	OncoKB: Likely Oncogenic, level NA;CIViC: NA;MyCancerGenome: not present;CancerHotspot: no;3DHotspot: no	MutationAssessor: NA;SIFT: NA;Polyphen-2: NA	Frame_Shift_Del	DEL		24	.	.	.	5	112175530	112175530	G	-	5:g.112175530del		0.16		17	92		134
Colorectal Adenocarcinoma (TCGA, PanCancer Atlas)	TCGA-AG-A02X-01	Rectal Adenocarcinoma	E1309*	OncoKB: Likely Oncogenic, level NA;CIViC: NA;MyCancerGenome: not present;CancerHotspot: no;3DHotspot: no	MutationAssessor: NA;SIFT: NA;Polyphen-2: NA	Nonsense_Mutation	SNP		214	.	.	.	5	112175216	112175216	G	T	5:g.112175216G>T		0.88		150	20		1282
Colorectal Adenocarcinoma (TCGA, PanCancer Atlas)	TCGA-DC-4745-01	Rectal Adenocarcinoma	E1309*	OncoKB: Likely Oncogenic, level NA;CIViC: NA;MyCancerGenome: not present;CancerHotspot: no;3DHotspot: no	MutationAssessor: NA;SIFT: NA;Polyphen-2: NA	Nonsense_Mutation	SNP		214	.	.	.	5	112175216	112175216	G	T	5:g.112175216G>T		0.82		37	8		175
Colorectal Adenocarcinoma (TCGA, PanCancer Atlas)	TCGA-EI-6508-01	Rectal Adenocarcinoma	E1309*	OncoKB: Likely Oncogenic, level NA;CIViC: NA;MyCancerGenome: not present;CancerHotspot: no;3DHotspot: no	MutationAssessor: NA;SIFT: NA;Polyphen-2: NA	Nonsense_Mutation	SNP		214	.	.	.	5	112175216	112175216	G	T	5:g.112175216G>T		0.35		47	86		133
Colorectal Adenocarcinoma (TCGA, PanCancer Atlas)	TCGA-CM-4746-01	Colon Adenocarcinoma	L292Ffs*4	OncoKB: Likely Oncogenic, level NA;CIViC: NA;MyCancerGenome: not present;CancerHotspot: no;3DHotspot: no	MutationAssessor: NA;SIFT: NA;Polyphen-2: NA	Frame_Shift_Ins	INS		1	.	.	.	5	112151228	112151229	-	T	5:g.112151228_112151229insT		0.23		6	20		21
Colorectal Adenocarcinoma (TCGA, PanCancer Atlas)	TCGA-AA-A02O-01	Colon Adenocarcinoma	L1302Cfs*3	OncoKB: Likely Oncogenic, level NA;CIViC: NA;MyCancerGenome: not present;CancerHotspot: no;3DHotspot: no	MutationAssessor: NA;SIFT: NA;Polyphen-2: NA	Frame_Shift_Del	DEL		10	.	.	.	5	112175193	112175193	C	-	5:g.112175193del		0.5		78	78		77
Colorectal Adenocarcinoma (TCGA, PanCancer Atlas)	TCGA-AG-3726-01	Rectal Adenocarcinoma	Q667*	OncoKB: Likely Oncogenic, level NA;CIViC: NA;MyCancerGenome: not present;CancerHotspot: no;3DHotspot: no	MutationAssessor: NA;SIFT: NA;Polyphen-2: NA	Nonsense_Mutation	SNP		1	.	.	.	5	112173290	112173290	C	T	5:g.112173290C>T		0.11	0.0039	30	246	1	258
Colorectal Adenocarcinoma (TCGA, PanCancer Atlas)	TCGA-AG-3727-01	Rectal Adenocarcinoma	E1295*	OncoKB: Likely Oncogenic, level NA;CIViC: NA;MyCancerGenome: not present;CancerHotspot: no;3DHotspot: no	MutationAssessor: NA;SIFT: NA;Polyphen-2: NA	Nonsense_Mutation	SNP		8	.	.	.	5	112175174	112175174	G	T	5:g.112175174G>T		0.87		132	20		170
Colorectal Adenocarcinoma (TCGA, PanCancer Atlas)	TCGA-AG-3887-01	Rectal Adenocarcinoma	K1310Dfs*4	OncoKB: Likely Oncogenic, level NA;CIViC: NA;MyCancerGenome: not present;CancerHotspot: no;3DHotspot: no	MutationAssessor: NA;SIFT: NA;Polyphen-2: NA	Frame_Shift_Del	DEL		18	.	.	.	5	112175217	112175218	AA	-	5:g.112175217_112175218del		0.25		38	114		169
Colorectal Adenocarcinoma (TCGA, PanCancer Atlas)	TCGA-AG-A015-01	Rectal Adenocarcinoma	E1286*	OncoKB: Likely Oncogenic, level NA;CIViC: NA;MyCancerGenome: not present;CancerHotspot: no;3DHotspot: no	MutationAssessor: NA;SIFT: NA;Polyphen-2: NA	Nonsense_Mutation	SNP		10	.	.	.	5	112175147	112175147	G	T	5:g.112175147G>T		0.8		115	28		212
Colorectal Adenocarcinoma (TCGA, PanCancer Atlas)	TCGA-AY-4071-01	Colon Adenocarcinoma	R1435Efs*38	OncoKB: Likely Oncogenic, level NA;CIViC: NA;MyCancerGenome: not present;CancerHotspot: no;3DHotspot: no	MutationAssessor: NA;SIFT: NA;Polyphen-2: NA	Frame_Shift_Del	DEL		9	.	.	.	5	112175594	112175594	A	-	5:g.112175594del		0.32		88	190		164
Colorectal Adenocarcinoma (TCGA, PanCancer Atlas)	TCGA-CM-6680-01	Colon Adenocarcinoma	S1581Lfs*69	OncoKB: Likely Oncogenic, level NA;CIViC: NA;MyCancerGenome: not present;CancerHotspot: no;3DHotspot: no	MutationAssessor: NA;SIFT: NA;Polyphen-2: NA	Frame_Shift_Del	DEL		2	.	.	.	5	112176030	112176030	T	-	5:g.112176030del		0.23		26	86		49
Colorectal Adenocarcinoma (TCGA, PanCancer Atlas)	TCGA-EI-6917-01	Rectal Adenocarcinoma	L1488*	OncoKB: Likely Oncogenic, level NA;CIViC: NA;MyCancerGenome: not present;CancerHotspot: no;3DHotspot: no	MutationAssessor: NA;SIFT: NA;Polyphen-2: NA	Nonsense_Mutation	SNP		65	.	.	.	5	112175754	112175754	T	G	5:g.112175754T>G		0.18		10	46		71
Colorectal Adenocarcinoma (TCGA, PanCancer Atlas)	TCGA-CK-6751-01	Mucinous Adenocarcinoma of the Colon and Rectum	E1576Kfs*74	OncoKB: Likely Oncogenic, level NA;CIViC: NA;MyCancerGenome: not present;CancerHotspot: no;3DHotspot: no	MutationAssessor: NA;SIFT: NA;Polyphen-2: NA	Frame_Shift_Del	DEL		5	.	.	.	5	112176016	112176016	A	-	5:g.112176016del		0.35		20	37		79
Colorectal Adenocarcinoma (TCGA, PanCancer Atlas)	TCGA-AF-A56K-01	Rectal Adenocarcinoma	K1165*	OncoKB: Likely Oncogenic, level NA;CIViC: NA;MyCancerGenome: not present;CancerHotspot: no;3DHotspot: no	MutationAssessor: NA;SIFT: NA;Polyphen-2: NA	Nonsense_Mutation	SNP		3	.	.	.	5	112174784	112174784	A	T	5:g.112174784A>T		0.54		47	40		123
Colorectal Adenocarcinoma (TCGA, PanCancer Atlas)	TCGA-F5-6465-01	Rectal Adenocarcinoma	K1165*	OncoKB: Likely Oncogenic, level NA;CIViC: NA;MyCancerGenome: not present;CancerHotspot: no;3DHotspot: no	MutationAssessor: NA;SIFT: NA;Polyphen-2: NA	Nonsense_Mutation	SNP		3	.	.	.	5	112174784	112174784	A	T	5:g.112174784A>T		0.25		13	40		40
Colorectal Adenocarcinoma (TCGA, PanCancer Atlas)	TCGA-EI-6511-01	Rectal Adenocarcinoma	S1356*	OncoKB: Likely Oncogenic, level NA;CIViC: NA;MyCancerGenome: not present;CancerHotspot: no;3DHotspot: no	MutationAssessor: NA;SIFT: NA;Polyphen-2: NA	Frame_Shift_Del	DEL		19	.	.	.	5	112175358	112175358	C	-	5:g.112175358del		0.44		54	68		57
Colorectal Adenocarcinoma (TCGA, PanCancer Atlas)	TCGA-EI-6513-01	Rectal Adenocarcinoma	D849Rfs*2	OncoKB: Likely Oncogenic, level NA;CIViC: NA;MyCancerGenome: not present;CancerHotspot: no;3DHotspot: no	MutationAssessor: NA;SIFT: NA;Polyphen-2: NA	Frame_Shift_Ins	INS		9	.	.	.	5	112173830	112173831	-	A	5:g.112173830_112173831insA		0.53		25	22		66
Colorectal Adenocarcinoma (TCGA, PanCancer Atlas)	TCGA-A6-3809-01	Mucinous Adenocarcinoma of the Colon and Rectum	D849Rfs*2	OncoKB: Likely Oncogenic, level NA;CIViC: NA;MyCancerGenome: not present;CancerHotspot: no;3DHotspot: no	MutationAssessor: NA;SIFT: NA;Polyphen-2: NA	Frame_Shift_Ins	INS		9	.	.	.	5	112173830	112173831	-	A	5:g.112173830_112173831insA		0.24		25	80		95
Colorectal Adenocarcinoma (TCGA, PanCancer Atlas)	TCGA-EF-5830-01	Rectal Adenocarcinoma	I1287*	OncoKB: Likely Oncogenic, level NA;CIViC: NA;MyCancerGenome: not present;CancerHotspot: no;3DHotspot: no	MutationAssessor: NA;SIFT: NA;Polyphen-2: NA	Frame_Shift_Del	DEL		11	.	.	.	5	112175148	112175148	A	-	5:g.112175148del		0.5		163	164		151
Colorectal Adenocarcinoma (TCGA, PanCancer Atlas)	TCGA-A6-2684-01	Colon Adenocarcinoma	Q541Tfs*19	OncoKB: Likely Oncogenic, level NA;CIViC: NA;MyCancerGenome: not present;CancerHotspot: no;3DHotspot: no	MutationAssessor: NA;SIFT: NA;Polyphen-2: NA	Frame_Shift_Ins	INS		1	.	.	.	5	112163696	112163697	-	A	5:g.112163696_112163697insA		0.36		116	202		182
Colorectal Adenocarcinoma (TCGA, PanCancer Atlas)	TCGA-DM-A28M-01	Colon Adenocarcinoma	S943*	OncoKB: Likely Oncogenic, level NA;CIViC: NA;MyCancerGenome: not present;CancerHotspot: no;3DHotspot: no	MutationAssessor: NA;SIFT: NA;Polyphen-2: NA	Nonsense_Mutation	SNP		9	.	.	.	5	112174119	112174119	C	A	5:g.112174119C>A		0.13		13	86		59
Colorectal Adenocarcinoma (TCGA, PanCancer Atlas)	TCGA-F4-6461-01	Colon Adenocarcinoma	S943*	OncoKB: Likely Oncogenic, level NA;CIViC: NA;MyCancerGenome: not present;CancerHotspot: no;3DHotspot: no	MutationAssessor: NA;SIFT: NA;Polyphen-2: NA	Nonsense_Mutation	SNP		9	.	.	.	5	112174119	112174119	C	A	5:g.112174119C>A		0.27		26	69		122
Colorectal Adenocarcinoma (TCGA, PanCancer Atlas)	TCGA-F5-6814-01	Rectal Adenocarcinoma	S1400*	OncoKB: Likely Oncogenic, level NA;CIViC: NA;MyCancerGenome: not present;CancerHotspot: no;3DHotspot: no	MutationAssessor: NA;SIFT: NA;Polyphen-2: NA	Nonsense_Mutation	SNP		18	.	.	.	5	112175490	112175490	C	A	5:g.112175490C>A		0.37		14	24		94
Colorectal Adenocarcinoma (TCGA, PanCancer Atlas)	TCGA-DM-A280-01	Mucinous Adenocarcinoma of the Colon and Rectum	P1453Lfs*20	OncoKB: Likely Oncogenic, level NA;CIViC: NA;MyCancerGenome: not present;CancerHotspot: no;3DHotspot: no	MutationAssessor: NA;SIFT: NA;Polyphen-2: NA	Frame_Shift_Del	DEL		8	.	.	.	5	112175648	112175648	C	-	5:g.112175648del		0.09		8	80		116
Colorectal Adenocarcinoma (TCGA, PanCancer Atlas)	TCGA-EI-6882-01	Rectal Adenocarcinoma	A1492Cfs*22	OncoKB: Likely Oncogenic, level NA;CIViC: NA;MyCancerGenome: not present;CancerHotspot: no;3DHotspot: no	MutationAssessor: NA;SIFT: NA;Polyphen-2: NA	Frame_Shift_Ins	INS		9	.	.	.	5	112175760	112175761	-	T	5:g.112175760_112175761insT		0.26		33	93		78
Colorectal Adenocarcinoma (TCGA, PanCancer Atlas)	TCGA-F4-6463-01	Mucinous Adenocarcinoma of the Colon and Rectum	A1492Cfs*22	OncoKB: Likely Oncogenic, level NA;CIViC: NA;MyCancerGenome: not present;CancerHotspot: no;3DHotspot: no	MutationAssessor: NA;SIFT: NA;Polyphen-2: NA	Frame_Shift_Ins	INS		9	.	.	.	5	112175760	112175761	-	T	5:g.112175760_112175761insT		0.19		30	128		44
Colorectal Adenocarcinoma (TCGA, PanCancer Atlas)	TCGA-AA-3971-01	Colon Adenocarcinoma	E403Kfs*51	OncoKB: Likely Oncogenic, level NA;CIViC: NA;MyCancerGenome: not present;CancerHotspot: no;3DHotspot: no	MutationAssessor: NA;SIFT: NA;Polyphen-2: NA	Frame_Shift_Del	DEL		1	.	.	.	5	112154935	112154935	T	-	5:g.112154935del		0.25		12	36		118
Colorectal Adenocarcinoma (TCGA, PanCancer Atlas)	TCGA-CM-4746-01	Colon Adenocarcinoma	K581Rfs*9	OncoKB: Likely Oncogenic, level NA;CIViC: NA;MyCancerGenome: not present;CancerHotspot: no;3DHotspot: no	MutationAssessor: NA;SIFT: NA;Polyphen-2: NA	Frame_Shift_Del	DEL		1	.	.	.	5	112164664	112164664	A	-	5:g.112164664del		0.24		44	139		155
Colorectal Adenocarcinoma (TCGA, PanCancer Atlas)	TCGA-AG-A008-01	Rectal Adenocarcinoma	T1493Rfs*14	OncoKB: Likely Oncogenic, level NA;CIViC: NA;MyCancerGenome: not present;CancerHotspot: no;3DHotspot: no	MutationAssessor: NA;SIFT: NA;Polyphen-2: NA	Frame_Shift_Del	DEL		27	.	.	.	5	112175766	112175766	C	-	5:g.112175766del		0.34		161	306		357
Colorectal Adenocarcinoma (TCGA, PanCancer Atlas)	TCGA-EI-7002-01	Rectal Adenocarcinoma	T1493Rfs*14	OncoKB: Likely Oncogenic, level NA;CIViC: NA;MyCancerGenome: not present;CancerHotspot: no;3DHotspot: no	MutationAssessor: NA;SIFT: NA;Polyphen-2: NA	Frame_Shift_Del	DEL		27	.	.	.	5	112175766	112175766	C	-	5:g.112175766del		0.18		20	91		71
Colorectal Adenocarcinoma (TCGA, PanCancer Atlas)	TCGA-AY-5543-01	Colon Adenocarcinoma	T1493Rfs*14	OncoKB: Likely Oncogenic, level NA;CIViC: NA;MyCancerGenome: not present;CancerHotspot: no;3DHotspot: no	MutationAssessor: NA;SIFT: NA;Polyphen-2: NA	Frame_Shift_Del	DEL		27	.	.	.	5	112175766	112175766	C	-	5:g.112175766del		0.32		43	92		168
Colorectal Adenocarcinoma (TCGA, PanCancer Atlas)	TCGA-AA-3496-01	Colon Adenocarcinoma	Q1123*	OncoKB: Likely Oncogenic, level NA;CIViC: NA;MyCancerGenome: not present;CancerHotspot: no;3DHotspot: no	MutationAssessor: NA;SIFT: NA;Polyphen-2: NA	Nonsense_Mutation	SNP		3	.	.	.	5	112174658	112174658	C	T	5:g.112174658C>T		0.39		22	34		40
Colorectal Adenocarcinoma (TCGA, PanCancer Atlas)	TCGA-A6-3810-01	Colon Adenocarcinoma	I1304Mfs*4	OncoKB: Likely Oncogenic, level NA;CIViC: NA;MyCancerGenome: not present;CancerHotspot: no;3DHotspot: no	MutationAssessor: NA;SIFT: NA;Polyphen-2: NA	Frame_Shift_Del	DEL		7	.	.	.	5	112175203	112175203	A	-	5:g.112175203del		0.18		42	191		144
Colorectal Adenocarcinoma (TCGA, PanCancer Atlas)	TCGA-CK-6748-01	Mucinous Adenocarcinoma of the Colon and Rectum	S1315*	OncoKB: Likely Oncogenic, level NA;CIViC: NA;MyCancerGenome: not present;CancerHotspot: no;3DHotspot: no	MutationAssessor: NA;SIFT: NA;Polyphen-2: NA	Nonsense_Mutation	SNP		17	.	.	.	5	112175235	112175235	C	A	5:g.112175235C>A		0.87		90	14		111
Colorectal Adenocarcinoma (TCGA, PanCancer Atlas)	TCGA-G4-6306-01	Colon Adenocarcinoma	R640W	OncoKB: Likely Oncogenic, level NA;CIViC: NA;MyCancerGenome: not present;CancerHotspot: no;3DHotspot: no	MutationAssessor: NA;SIFT: NA;Polyphen-2: NA	Missense_Mutation	SNP		2	.	.	.	5	112170822	112170822	C	T	5:g.112170822C>T		0.37		72	121		177
Colorectal Adenocarcinoma (TCGA, PanCancer Atlas)	TCGA-AA-3666-01	Colon Adenocarcinoma	S1355Lfs*60	OncoKB: Likely Oncogenic, level NA;CIViC: NA;MyCancerGenome: not present;CancerHotspot: no;3DHotspot: no	MutationAssessor: NA;SIFT: NA;Polyphen-2: NA	Frame_Shift_Del	DEL		16	.	.	.	5	112175351	112175351	T	-	5:g.112175351del		0.39		161	257		203
Colorectal Adenocarcinoma (TCGA, PanCancer Atlas)	TCGA-AA-3855-01	Colon Adenocarcinoma	S1355Lfs*60	OncoKB: Likely Oncogenic, level NA;CIViC: NA;MyCancerGenome: not present;CancerHotspot: no;3DHotspot: no	MutationAssessor: NA;SIFT: NA;Polyphen-2: NA	Frame_Shift_Del	DEL		16	.	.	.	5	112175351	112175351	T	-	5:g.112175351del		0.38		63	102		49
Colorectal Adenocarcinoma (TCGA, PanCancer Atlas)	TCGA-AA-3667-01	Colon Adenocarcinoma	S1400*	OncoKB: Likely Oncogenic, level NA;CIViC: NA;MyCancerGenome: not present;CancerHotspot: no;3DHotspot: no	MutationAssessor: NA;SIFT: NA;Polyphen-2: NA	Frame_Shift_Del	DEL		18	.	.	.	5	112175490	112175490	C	-	5:g.112175490del		0.34		105	207		241
Colorectal Adenocarcinoma (TCGA, PanCancer Atlas)	TCGA-AA-3678-01	Colon Adenocarcinoma	I1311Rfs*3	OncoKB: Likely Oncogenic, level NA;CIViC: NA;MyCancerGenome: not present;CancerHotspot: no;3DHotspot: no	MutationAssessor: NA;SIFT: NA;Polyphen-2: NA	Frame_Shift_Del	DEL		9	.	.	.	5	112175223	112175224	TT	-	5:g.112175223_112175224del		0.33		47	94		174
Colorectal Adenocarcinoma (TCGA, PanCancer Atlas)	TCGA-AA-3680-01	Colon Adenocarcinoma	S1163Tfs*2	OncoKB: Likely Oncogenic, level NA;CIViC: NA;MyCancerGenome: not present;CancerHotspot: no;3DHotspot: no	MutationAssessor: NA;SIFT: NA;Polyphen-2: NA	Frame_Shift_Del	DEL		4	.	.	.	5	112174779	112174779	G	-	5:g.112174779del		0.3		81	189		186
Colorectal Adenocarcinoma (TCGA, PanCancer Atlas)	TCGA-AA-3680-01	Colon Adenocarcinoma	I1574Yfs*2	OncoKB: Likely Oncogenic, level NA;CIViC: NA;MyCancerGenome: not present;CancerHotspot: no;3DHotspot: no	MutationAssessor: NA;SIFT: NA;Polyphen-2: NA	Frame_Shift_Del	DEL		1	.	.	.	5	112176009	112176009	A	-	5:g.112176009del		0.29		128	313		371
Colorectal Adenocarcinoma (TCGA, PanCancer Atlas)	TCGA-AA-3681-01	Colon Adenocarcinoma	R924*	OncoKB: Likely Oncogenic, level NA;CIViC: NA;MyCancerGenome: not present;CancerHotspot: no;3DHotspot: no	MutationAssessor: NA;SIFT: NA;Polyphen-2: NA	Nonsense_Mutation	SNP		1	.	.	.	5	112174061	112174061	A	T	5:g.112174061A>T		0.21		28	106		136
Colorectal Adenocarcinoma (TCGA, PanCancer Atlas)	TCGA-A6-5657-01	Colon Adenocarcinoma	E984*	OncoKB: Likely Oncogenic, level NA;CIViC: NA;MyCancerGenome: not present;CancerHotspot: no;3DHotspot: no	MutationAssessor: NA;SIFT: NA;Polyphen-2: NA	Nonsense_Mutation	SNP		2	.	.	.	5	112174241	112174241	G	T	5:g.112174241G>T		0.17		30	149		238
Colorectal Adenocarcinoma (TCGA, PanCancer Atlas)	TCGA-AA-3684-01	Mucinous Adenocarcinoma of the Colon and Rectum	E984*	OncoKB: Likely Oncogenic, level NA;CIViC: NA;MyCancerGenome: not present;CancerHotspot: no;3DHotspot: no	MutationAssessor: NA;SIFT: NA;Polyphen-2: NA	Nonsense_Mutation	SNP		2	.	.	.	5	112174241	112174241	G	T	5:g.112174241G>T		0.12		27	195		218
Colorectal Adenocarcinoma (TCGA, PanCancer Atlas)	TCGA-4T-AA8H-01	Mucinous Adenocarcinoma of the Colon and Rectum	E941*	OncoKB: Likely Oncogenic, level NA;CIViC: NA;MyCancerGenome: not present;CancerHotspot: no;3DHotspot: no	MutationAssessor: NA;SIFT: NA;Polyphen-2: NA	Nonsense_Mutation	SNP		6	.	.	.	5	112174112	112174112	G	T	5:g.112174112G>T		0.25		31	95		160
Colorectal Adenocarcinoma (TCGA, PanCancer Atlas)	TCGA-AA-3688-01	Colon Adenocarcinoma	E941*	OncoKB: Likely Oncogenic, level NA;CIViC: NA;MyCancerGenome: not present;CancerHotspot: no;3DHotspot: no	MutationAssessor: NA;SIFT: NA;Polyphen-2: NA	Nonsense_Mutation	SNP		6	.	.	.	5	112174112	112174112	G	T	5:g.112174112G>T		0.75		104	34		127
Colorectal Adenocarcinoma (TCGA, PanCancer Atlas)	TCGA-AA-3968-01	Colon Adenocarcinoma	E941*	OncoKB: Likely Oncogenic, level NA;CIViC: NA;MyCancerGenome: not present;CancerHotspot: no;3DHotspot: no	MutationAssessor: NA;SIFT: NA;Polyphen-2: NA	Nonsense_Mutation	SNP		6	.	.	.	5	112174112	112174112	G	T	5:g.112174112G>T		0.43		9	12		21
Colorectal Adenocarcinoma (TCGA, PanCancer Atlas)	TCGA-CM-6678-01	Colon Adenocarcinoma	E941*	OncoKB: Likely Oncogenic, level NA;CIViC: NA;MyCancerGenome: not present;CancerHotspot: no;3DHotspot: no	MutationAssessor: NA;SIFT: NA;Polyphen-2: NA	Nonsense_Mutation	SNP		6	.	.	.	5	112174112	112174112	G	T	5:g.112174112G>T		0.23		15	51		100
Colorectal Adenocarcinoma (TCGA, PanCancer Atlas)	TCGA-AA-3693-01	Colon Adenocarcinoma	A1296Qfs*9	OncoKB: Likely Oncogenic, level NA;CIViC: NA;MyCancerGenome: not present;CancerHotspot: no;3DHotspot: no	MutationAssessor: NA;SIFT: NA;Polyphen-2: NA	Frame_Shift_Del	DEL		4	.	.	.	5	112175175	112175175	A	-	5:g.112175175del		0.48		115	123		149
Colorectal Adenocarcinoma (TCGA, PanCancer Atlas)	TCGA-AA-3812-01	Colon Adenocarcinoma	S1421Vfs*52	OncoKB: Likely Oncogenic, level NA;CIViC: NA;MyCancerGenome: not present;CancerHotspot: no;3DHotspot: no	MutationAssessor: NA;SIFT: NA;Polyphen-2: NA	Frame_Shift_Del	DEL		17	.	.	.	5	112175552	112175552	A	-	5:g.112175552del		0.36		96	174		158
Colorectal Adenocarcinoma (TCGA, PanCancer Atlas)	TCGA-AA-3818-01	Colon Adenocarcinoma	N961Kfs*5	OncoKB: Likely Oncogenic, level NA;CIViC: NA;MyCancerGenome: not present;CancerHotspot: no;3DHotspot: no	MutationAssessor: NA;SIFT: NA;Polyphen-2: NA	Frame_Shift_Ins	INS		2	.	.	.	5	112174170	112174171	-	AA	5:g.112174170_112174171insAA		0.33		63	129		139
Colorectal Adenocarcinoma (TCGA, PanCancer Atlas)	TCGA-AA-3837-01	Mucinous Adenocarcinoma of the Colon and Rectum	Y191Lfs*2	OncoKB: Likely Oncogenic, level NA;CIViC: NA;MyCancerGenome: not present;CancerHotspot: no;3DHotspot: no	MutationAssessor: NA;SIFT: NA;Polyphen-2: NA	Frame_Shift_Ins	INS		1	.	.	.	5	112116525	112116526	-	T	5:g.112116525_112116526insT		0.29		20	49		50
Colorectal Adenocarcinoma (TCGA, PanCancer Atlas)	TCGA-AA-3852-01	Mucinous Adenocarcinoma of the Colon and Rectum	S1421Mfs*52	OncoKB: Likely Oncogenic, level NA;CIViC: NA;MyCancerGenome: not present;CancerHotspot: no;3DHotspot: no	MutationAssessor: NA;SIFT: NA;Polyphen-2: NA	Frame_Shift_Del	DEL		17	.	.	.	5	112175553	112175553	G	-	5:g.112175553del		0.44		129	165		169
Colorectal Adenocarcinoma (TCGA, PanCancer Atlas)	TCGA-AA-3854-01	Mucinous Adenocarcinoma of the Colon and Rectum	S1398Ifs*17	OncoKB: Likely Oncogenic, level NA;CIViC: NA;MyCancerGenome: not present;CancerHotspot: no;3DHotspot: no	MutationAssessor: NA;SIFT: NA;Polyphen-2: NA	Frame_Shift_Del	DEL		3	.	.	.	5	112175484	112175484	G	-	5:g.112175484del		0.49		142	147		153
Colorectal Adenocarcinoma (TCGA, PanCancer Atlas)	TCGA-AA-3858-01	Colon Adenocarcinoma	E1353Nfs*62	OncoKB: Likely Oncogenic, level NA;CIViC: NA;MyCancerGenome: not present;CancerHotspot: no;3DHotspot: no	MutationAssessor: NA;SIFT: NA;Polyphen-2: NA	Frame_Shift_Del	DEL		25	.	.	.	5	112175346	112175346	T	-	5:g.112175346del		0.36		69	122		129
Colorectal Adenocarcinoma (TCGA, PanCancer Atlas)	TCGA-AA-3866-01	Colon Adenocarcinoma	Q1035*	OncoKB: Likely Oncogenic, level NA;CIViC: NA;MyCancerGenome: not present;CancerHotspot: no;3DHotspot: no	MutationAssessor: NA;SIFT: NA;Polyphen-2: NA	Nonsense_Mutation	SNP		2	.	.	.	5	112174394	112174394	C	T	5:g.112174394C>T		0.38		5	8		10
Colorectal Adenocarcinoma (TCGA, PanCancer Atlas)	TCGA-AY-A8YK-01	Colon Adenocarcinoma	Q1035*	OncoKB: Likely Oncogenic, level NA;CIViC: NA;MyCancerGenome: not present;CancerHotspot: no;3DHotspot: no	MutationAssessor: NA;SIFT: NA;Polyphen-2: NA	Nonsense_Mutation	SNP		2	.	.	.	5	112174394	112174394	C	T	5:g.112174394C>T		0.31		48	107		193
Colorectal Adenocarcinoma (TCGA, PanCancer Atlas)	TCGA-A6-5656-01	Colon Adenocarcinoma	P1439Lfs*34	OncoKB: Likely Oncogenic, level NA;CIViC: NA;MyCancerGenome: not present;CancerHotspot: no;3DHotspot: no	MutationAssessor: NA;SIFT: NA;Polyphen-2: NA	Frame_Shift_Del	DEL		11	.	.	.	5	112175605	112175605	A	-	5:g.112175605del		0.22		27	95		92
Colorectal Adenocarcinoma (TCGA, PanCancer Atlas)	TCGA-AF-4110-01	Rectal Adenocarcinoma	Q542*	OncoKB: Likely Oncogenic, level NA;CIViC: NA;MyCancerGenome: not present;CancerHotspot: no;3DHotspot: no	MutationAssessor: NA;SIFT: NA;Polyphen-2: NA	Nonsense_Mutation	SNP		2	.	.	.	5	112163701	112163701	C	T	5:g.112163701C>T		0.31		14	31		43
Colorectal Adenocarcinoma (TCGA, PanCancer Atlas)	TCGA-EI-6512-01	Rectal Adenocarcinoma	Q757*	OncoKB: Likely Oncogenic, level NA;CIViC: NA;MyCancerGenome: not present;CancerHotspot: no;3DHotspot: no	MutationAssessor: NA;SIFT: NA;Polyphen-2: NA	Nonsense_Mutation	SNP		2	.	.	.	5	112173560	112173560	C	T	5:g.112173560C>T		0.3		14	33		60
Colorectal Adenocarcinoma (TCGA, PanCancer Atlas)	TCGA-AA-3979-01	Colon Adenocarcinoma	Q757*	OncoKB: Likely Oncogenic, level NA;CIViC: NA;MyCancerGenome: not present;CancerHotspot: no;3DHotspot: no	MutationAssessor: NA;SIFT: NA;Polyphen-2: NA	Nonsense_Mutation	SNP		2	.	.	.	5	112173560	112173560	C	T	5:g.112173560C>T		0.49		21	22		67
Colorectal Adenocarcinoma (TCGA, PanCancer Atlas)	TCGA-G5-6641-01	Rectal Adenocarcinoma	L1488Yfs*19	OncoKB: Likely Oncogenic, level NA;CIViC: NA;MyCancerGenome: not present;CancerHotspot: no;3DHotspot: no	MutationAssessor: NA;SIFT: NA;Polyphen-2: NA	Frame_Shift_Del	DEL		65	.	.	.	5	112175752	112175752	T	-	5:g.112175752del		0.38		36	58		115
Colorectal Adenocarcinoma (TCGA, PanCancer Atlas)	TCGA-A6-2677-01	Colon Adenocarcinoma	L1488Yfs*19	OncoKB: Likely Oncogenic, level NA;CIViC: NA;MyCancerGenome: not present;CancerHotspot: no;3DHotspot: no	MutationAssessor: NA;SIFT: NA;Polyphen-2: NA	Frame_Shift_Del	DEL		65	.	.	.	5	112175752	112175752	T	-	5:g.112175752del		0.28		30	78		112
Colorectal Adenocarcinoma (TCGA, PanCancer Atlas)	TCGA-AA-3994-01	Mucinous Adenocarcinoma of the Colon and Rectum	L1488Yfs*19	OncoKB: Likely Oncogenic, level NA;CIViC: NA;MyCancerGenome: not present;CancerHotspot: no;3DHotspot: no	MutationAssessor: NA;SIFT: NA;Polyphen-2: NA	Frame_Shift_Del	DEL		65	.	.	.	5	112175752	112175752	T	-	5:g.112175752del		0.28		124	322		228
Colorectal Adenocarcinoma (TCGA, PanCancer Atlas)	TCGA-AA-A00N-01	Mucinous Adenocarcinoma of the Colon and Rectum	S1281*	OncoKB: Likely Oncogenic, level NA;CIViC: NA;MyCancerGenome: not present;CancerHotspot: no;3DHotspot: no	MutationAssessor: NA;SIFT: NA;Polyphen-2: NA	Nonsense_Mutation	SNP		5	.	.	.	5	112175133	112175133	C	A	5:g.112175133C>A		0.26		37	105		36
Colorectal Adenocarcinoma (TCGA, PanCancer Atlas)	TCGA-AA-A017-01	Colon Adenocarcinoma	Q1244*	OncoKB: Likely Oncogenic, level NA;CIViC: NA;MyCancerGenome: not present;CancerHotspot: no;3DHotspot: no	MutationAssessor: NA;SIFT: NA;Polyphen-2: NA	Nonsense_Mutation	SNP		1	.	.	.	5	112175021	112175021	C	T	5:g.112175021C>T		0.64		118	67		155
Colorectal Adenocarcinoma (TCGA, PanCancer Atlas)	TCGA-AA-A01S-01	Colon Adenocarcinoma	Q412*	OncoKB: Likely Oncogenic, level NA;CIViC: NA;MyCancerGenome: not present;CancerHotspot: no;3DHotspot: no	MutationAssessor: NA;SIFT: NA;Polyphen-2: NA	Nonsense_Mutation	SNP		2	.	.	.	5	112154963	112154963	C	T	5:g.112154963C>T		0.43		36	47		37
Colorectal Adenocarcinoma (TCGA, PanCancer Atlas)	TCGA-AA-A01Z-01	Colon Adenocarcinoma	K1454Lfs*20	OncoKB: Likely Oncogenic, level NA;CIViC: NA;MyCancerGenome: not present;CancerHotspot: no;3DHotspot: no	MutationAssessor: NA;SIFT: NA;Polyphen-2: NA	Frame_Shift_Ins	INS		2	.	.	.	5	112175649	112175650	-	TT	5:g.112175649_112175650insTT		0.54		102	86		238
Colorectal Adenocarcinoma (TCGA, PanCancer Atlas)	TCGA-A6-2675-01	Colon Adenocarcinoma	R405*	OncoKB: Likely Oncogenic, level NA;CIViC: NA;MyCancerGenome: not present;CancerHotspot: no;3DHotspot: no	MutationAssessor: NA;SIFT: NA;Polyphen-2: NA	Nonsense_Mutation	SNP		8	.	.	.	5	112154942	112154942	C	T	5:g.112154942C>T		0.2		37	145		311
Colorectal Adenocarcinoma (TCGA, PanCancer Atlas)	TCGA-AA-A024-01	Mucinous Adenocarcinoma of the Colon and Rectum	R405*	OncoKB: Likely Oncogenic, level NA;CIViC: NA;MyCancerGenome: not present;CancerHotspot: no;3DHotspot: no	MutationAssessor: NA;SIFT: NA;Polyphen-2: NA	Nonsense_Mutation	SNP		8	.	.	.	5	112154942	112154942	C	T	5:g.112154942C>T		0.35		23	42		223
Colorectal Adenocarcinoma (TCGA, PanCancer Atlas)	TCGA-DM-A288-01	Mucinous Adenocarcinoma of the Colon and Rectum	Y935*	OncoKB: Likely Oncogenic, level NA;CIViC: NA;MyCancerGenome: not present;CancerHotspot: no;3DHotspot: no	MutationAssessor: NA;SIFT: NA;Polyphen-2: NA	Nonsense_Mutation	INS		28	.	.	.	5	112174094	112174095	-	A	5:g.112174094_112174095insA		0.21		18	66		91
Colorectal Adenocarcinoma (TCGA, PanCancer Atlas)	TCGA-G4-6294-01	Colon Adenocarcinoma	Y935*	OncoKB: Likely Oncogenic, level NA;CIViC: NA;MyCancerGenome: not present;CancerHotspot: no;3DHotspot: no	MutationAssessor: NA;SIFT: NA;Polyphen-2: NA	Nonsense_Mutation	INS		28	.	.	.	5	112174094	112174095	-	A	5:g.112174094_112174095insA		0.27		38	103		100
Colorectal Adenocarcinoma (TCGA, PanCancer Atlas)	TCGA-G4-6322-01	Mucinous Adenocarcinoma of the Colon and Rectum	Y935*	OncoKB: Likely Oncogenic, level NA;CIViC: NA;MyCancerGenome: not present;CancerHotspot: no;3DHotspot: no	MutationAssessor: NA;SIFT: NA;Polyphen-2: NA	Nonsense_Mutation	INS		28	.	.	.	5	112174094	112174095	-	A	5:g.112174094_112174095insA		0.31		45	99		93
Colorectal Adenocarcinoma (TCGA, PanCancer Atlas)	TCGA-AA-A02F-01	Colon Adenocarcinoma	L479Ifs*6	OncoKB: Likely Oncogenic, level NA;CIViC: NA;MyCancerGenome: not present;CancerHotspot: no;3DHotspot: no	MutationAssessor: NA;SIFT: NA;Polyphen-2: NA	Frame_Shift_Ins	INS		3	.	.	.	5	112162829	112162830	-	A	5:g.112162829_112162830insA		0.32		58	125		67
Colorectal Adenocarcinoma (TCGA, PanCancer Atlas)	TCGA-AA-A02F-01	Colon Adenocarcinoma	T1313Nfs*2	OncoKB: Likely Oncogenic, level NA;CIViC: NA;MyCancerGenome: not present;CancerHotspot: no;3DHotspot: no	MutationAssessor: NA;SIFT: NA;Polyphen-2: NA	Frame_Shift_Ins	INS		2	.	.	.	5	112175226	112175227	-	A	5:g.112175226_112175227insA		0.35		129	236		141
Colorectal Adenocarcinoma (TCGA, PanCancer Atlas)	TCGA-AA-A02H-01	Colon Adenocarcinoma	H307Ifs*29	OncoKB: Likely Oncogenic, level NA;CIViC: NA;MyCancerGenome: not present;CancerHotspot: no;3DHotspot: no	MutationAssessor: NA;SIFT: NA;Polyphen-2: NA	Frame_Shift_Del	DEL		1	.	.	.	5	112151276	112151276	C	-	5:g.112151276del		0.44		67	85		82
Colorectal Adenocarcinoma (TCGA, PanCancer Atlas)	TCGA-AF-A56L-01	Rectal Adenocarcinoma	L1382Tfs*4	OncoKB: Likely Oncogenic, level NA;CIViC: NA;MyCancerGenome: not present;CancerHotspot: no;3DHotspot: no	MutationAssessor: NA;SIFT: NA;Polyphen-2: NA	Frame_Shift_Ins	INS		6	.	.	.	5	112175429	112175430	-	C	5:g.112175429_112175430insC		0.18		25	111		122
Colorectal Adenocarcinoma (TCGA, PanCancer Atlas)	TCGA-AG-3726-01	Rectal Adenocarcinoma	S1282*	OncoKB: Likely Oncogenic, level NA;CIViC: NA;MyCancerGenome: not present;CancerHotspot: no;3DHotspot: no	MutationAssessor: NA;SIFT: NA;Polyphen-2: NA	Nonsense_Mutation	SNP		7	.	.	.	5	112175136	112175136	C	G	5:g.112175136C>G		0.67		729	366		201
Colorectal Adenocarcinoma (TCGA, PanCancer Atlas)	TCGA-AG-3878-01	Rectal Adenocarcinoma	S596*	OncoKB: Likely Oncogenic, level NA;CIViC: NA;MyCancerGenome: not present;CancerHotspot: no;3DHotspot: no	MutationAssessor: NA;SIFT: NA;Polyphen-2: NA	Nonsense_Mutation	SNP		4	.	.	.	5	112170691	112170691	C	G	5:g.112170691C>G		0.14		61	362		389
Colorectal Adenocarcinoma (TCGA, PanCancer Atlas)	TCGA-AG-3882-01	Rectal Adenocarcinoma	E582Gfs*20	OncoKB: Likely Oncogenic, level NA;CIViC: NA;MyCancerGenome: not present;CancerHotspot: no;3DHotspot: no	MutationAssessor: NA;SIFT: NA;Polyphen-2: NA	Frame_Shift_Ins	INS		4	.	.	.	5	112164663	112164664	-	A	5:g.112164663_112164664insA		0.34		263	511		516
Colorectal Adenocarcinoma (TCGA, PanCancer Atlas)	TCGA-AG-3887-01	Rectal Adenocarcinoma	Q1260*	OncoKB: Likely Oncogenic, level NA;CIViC: NA;MyCancerGenome: not present;CancerHotspot: no;3DHotspot: no	MutationAssessor: NA;SIFT: NA;Polyphen-2: NA	Nonsense_Mutation	SNP		2	.	.	.	5	112175069	112175069	C	T	5:g.112175069C>T		0.5		63	62		140
Colorectal Adenocarcinoma (TCGA, PanCancer Atlas)	TCGA-AG-3890-01	Rectal Adenocarcinoma	Y935Tfs*20	OncoKB: Likely Oncogenic, level NA;CIViC: NA;MyCancerGenome: not present;CancerHotspot: no;3DHotspot: no	MutationAssessor: NA;SIFT: NA;Polyphen-2: NA	Frame_Shift_Del	DEL		28	.	.	.	5	112174093	112174093	T	-	5:g.112174093del		0.38		52	86		126
Colorectal Adenocarcinoma (TCGA, PanCancer Atlas)	TCGA-AG-3893-01	Rectal Adenocarcinoma	S1356*	OncoKB: Likely Oncogenic, level NA;CIViC: NA;MyCancerGenome: not present;CancerHotspot: no;3DHotspot: no	MutationAssessor: NA;SIFT: NA;Polyphen-2: NA	Nonsense_Mutation	SNP		19	.	.	.	5	112175358	112175358	C	G	5:g.112175358C>G		0.76		191	59		163
Colorectal Adenocarcinoma (TCGA, PanCancer Atlas)	TCGA-CI-6619-01	Rectal Adenocarcinoma	S1356*	OncoKB: Likely Oncogenic, level NA;CIViC: NA;MyCancerGenome: not present;CancerHotspot: no;3DHotspot: no	MutationAssessor: NA;SIFT: NA;Polyphen-2: NA	Nonsense_Mutation	SNP		19	.	.	.	5	112175358	112175358	C	G	5:g.112175358C>G		0.56		20	16		77
Colorectal Adenocarcinoma (TCGA, PanCancer Atlas)	TCGA-G4-6322-01	Mucinous Adenocarcinoma of the Colon and Rectum	S1356*	OncoKB: Likely Oncogenic, level NA;CIViC: NA;MyCancerGenome: not present;CancerHotspot: no;3DHotspot: no	MutationAssessor: NA;SIFT: NA;Polyphen-2: NA	Nonsense_Mutation	SNP		19	.	.	.	5	112175358	112175358	C	G	5:g.112175358C>G		0.4		47	70		103
Colorectal Adenocarcinoma (TCGA, PanCancer Atlas)	TCGA-AG-3902-01	Rectal Adenocarcinoma	G1288*	OncoKB: Likely Oncogenic, level NA;CIViC: NA;MyCancerGenome: not present;CancerHotspot: no;3DHotspot: no	MutationAssessor: NA;SIFT: NA;Polyphen-2: NA	Nonsense_Mutation	SNP		6	.	.	.	5	112175153	112175153	G	T	5:g.112175153G>T		0.21		35	134		131
Colorectal Adenocarcinoma (TCGA, PanCancer Atlas)	TCGA-AG-3909-01	Rectal Adenocarcinoma	V830Gfs*12	OncoKB: Likely Oncogenic, level NA;CIViC: NA;MyCancerGenome: not present;CancerHotspot: no;3DHotspot: no	MutationAssessor: NA;SIFT: NA;Polyphen-2: NA	Frame_Shift_Del	DEL		1	.	.	.	5	112173780	112173780	T	-	5:g.112173780del		0.28		69	178		161
Colorectal Adenocarcinoma (TCGA, PanCancer Atlas)	TCGA-AG-3909-01	Rectal Adenocarcinoma	Q1294Gfs*6	OncoKB: Likely Oncogenic, level NA;CIViC: NA;MyCancerGenome: not present;CancerHotspot: no;3DHotspot: no	MutationAssessor: NA;SIFT: NA;Polyphen-2: NA	Frame_Shift_Del	DEL		21	.	.	.	5	112175168	112175169	AC	-	5:g.112175168_112175169del		0.32		94	199		162
Colorectal Adenocarcinoma (TCGA, PanCancer Atlas)	TCGA-AG-4015-01	Rectal Adenocarcinoma	Y1376*	OncoKB: Likely Oncogenic, level NA;CIViC: NA;MyCancerGenome: not present;CancerHotspot: no;3DHotspot: no	MutationAssessor: NA;SIFT: NA;Polyphen-2: NA	Nonsense_Mutation	SNP		17	.	.	.	5	112175419	112175419	T	A	5:g.112175419T>A		0.81		42	10		40
Colorectal Adenocarcinoma (TCGA, PanCancer Atlas)	TCGA-AG-A002-01	Rectal Adenocarcinoma	E1536*	OncoKB: Likely Oncogenic, level NA;CIViC: NA;MyCancerGenome: not present;CancerHotspot: no;3DHotspot: no	MutationAssessor: NA;SIFT: NA;Polyphen-2: NA	Nonsense_Mutation	SNP		6	.	.	.	5	112175897	112175897	G	T	5:g.112175897G>T		0.38		103	166		372
Colorectal Adenocarcinoma (TCGA, PanCancer Atlas)	TCGA-AG-A008-01	Rectal Adenocarcinoma	K1085*	OncoKB: Likely Oncogenic, level NA;CIViC: NA;MyCancerGenome: not present;CancerHotspot: no;3DHotspot: no	MutationAssessor: NA;SIFT: NA;Polyphen-2: NA	Nonsense_Mutation	SNP		2	.	.	.	5	112174544	112174544	A	T	5:g.112174544A>T		0.46		133	159		353
Colorectal Adenocarcinoma (TCGA, PanCancer Atlas)	TCGA-AG-A011-01	Rectal Adenocarcinoma	K670*	OncoKB: Likely Oncogenic, level NA;CIViC: NA;MyCancerGenome: not present;CancerHotspot: no;3DHotspot: no	MutationAssessor: NA;SIFT: NA;Polyphen-2: NA	Nonsense_Mutation	SNP		2	.	.	.	5	112173299	112173299	A	T	5:g.112173299A>T		0.23		52	170		154
Colorectal Adenocarcinoma (TCGA, PanCancer Atlas)	TCGA-AG-A01L-01	Rectal Adenocarcinoma	S837Ifs*7	OncoKB: Likely Oncogenic, level NA;CIViC: NA;MyCancerGenome: not present;CancerHotspot: no;3DHotspot: no	MutationAssessor: NA;SIFT: NA;Polyphen-2: NA	Frame_Shift_Ins	INS		4	.	.	.	5	112173797	112173798	-	C	5:g.112173797_112173798insC		0.4		68	102		202
Colorectal Adenocarcinoma (TCGA, PanCancer Atlas)	TCGA-AG-A020-01	Rectal Adenocarcinoma	A1246Gfs*10	OncoKB: Likely Oncogenic, level NA;CIViC: NA;MyCancerGenome: not present;CancerHotspot: no;3DHotspot: no	MutationAssessor: NA;SIFT: NA;Polyphen-2: NA	Frame_Shift_Ins	INS		2	.	.	.	5	112175021	112175022	-	A	5:g.112175021_112175022insA		0.38		32	53		89
Colorectal Adenocarcinoma (TCGA, PanCancer Atlas)	TCGA-AG-A026-01	Rectal Adenocarcinoma	C1270*	OncoKB: Likely Oncogenic, level NA;CIViC: NA;MyCancerGenome: not present;CancerHotspot: no;3DHotspot: no	MutationAssessor: NA;SIFT: NA;Polyphen-2: NA	Nonsense_Mutation	SNP		2	.	.	.	5	112175101	112175101	T	A	5:g.112175101T>A		0.91		86	8		128
Colorectal Adenocarcinoma (TCGA, PanCancer Atlas)	TCGA-CL-4957-01	Rectal Adenocarcinoma	C1270*	OncoKB: Likely Oncogenic, level NA;CIViC: NA;MyCancerGenome: not present;CancerHotspot: no;3DHotspot: no	MutationAssessor: NA;SIFT: NA;Polyphen-2: NA	Nonsense_Mutation	SNP		2	.	.	.	5	112175101	112175101	T	A	5:g.112175101T>A		0.14		17	104		162
[truncated: 1,673 more rows]

## Sheet: Axin1_Mutations
Study	Sample ID	Cancer Type	Protein Change	Annotation	Functional Impact	Mutation Type	Variant Type	Copy #	COSMIC	MS	VS	Center	Chromosome	Start Pos	End Pos	Ref	Var	HGVSg	HGVSc	Allele Freq (T)	Allele Freq (N)	Variant Reads	Ref Reads	Variant Reads (Normal)	Ref Reads (Normal)	# Mut in Sample	Exon	gnomAD	ClinVar ID	dbSNP
[truncated: 79 more rows]

[truncated: 1 more sheets: Axin2_Mutations]
